# Supplementary material for: The development of blood protein profiles in extremely preterm infants follows a stereotypic evolution pattern
Source: Commun Med (Lond). 2023 Aug 2;3:107. doi: 10.1038/s43856-023-00338-1 (PMC10397184; doi:10.1038/s43856-023-00338-1)
Supplement: Supplementary file 4 — Supplementary Data 1 [file 43856_2023_338_MOESM4_ESM.xlsx]

## Sheet: Sheet1
Supplementary Data 1. Clinical characteristics of the study subjects
Abbreviation	Clinical variable	GA group 1 (n = 61)	GA group 2 (n = 81)	GA group 3 (n = 40)
		(< 25w+0d)	(25w+0d to 26w+6d)	(25w+0d to 26w+6d)
GA	Gestational age at birth (weeks+days, average)	23+6	25+6	27+3
Sex	Males, n (%)	32 (52.5)	53 (65.4)	20 (50.0)
Delivery	Cesarean section, n (%)	29 (47.5)	59 (72.8)	23 (57.5)
Weight	Weight at birth (gram)	637 (97)	841 (159)	984 (189)
Height	Height at birth (cm)	30.8 (1.6)	33.6 (2.2)	35.2 (2.4)
HC	Head circumference (cm)	21.5 (1.2)	23.7 (1.5)	25.4 (1.2)
Preeclampsia	Maternal preeclampsia during pregnancy, n (%)	4 (6.6)	8 (9.9)	5 (12.5)
CA	Maternal chorioamnionitis during pregnancy, n (%)	9 (14.8)	23 (28.4)	7 (17.5)
IVH	Neonatal intraventriucular hemorrhage, n (%)	33 (54.1)	30 (37.0)	7 (17.5)
NEC	Neonatal necrotizing Enterocolitis, n (%)	6 (9.9)	6 (7.4)	4 (10)
PDA	Neonatal patent ductus arteriosus, n (%)	50 (82.0)	38 (46.9)	9 (22.5)
Sepsis	Neonatal sepsis, n (%)	37 (60.7)	37 (45.7)	14 (35.0)
ROP	Neonatal, retinopathy of prematurity, n (%)	52 (85.2)	43 (53.1)	10 (25)
Values are mean (standard deviation) unless otherwise indicated
