# Supplementary material for: The development of blood protein profiles in extremely preterm infants follows a stereotypic evolution pattern
Source: Commun Med (Lond). 2023 Aug 2;3:107. doi: 10.1038/s43856-023-00338-1 (PMC10397184; doi:10.1038/s43856-023-00338-1)
Supplement: Supplementary file 5 — Supplementary Data 2 [file 43856_2023_338_MOESM5_ESM.xlsx]

## Sheet: Sheet1
Supplementary Data 2. Complete list of analyzed proteins
OlinkID	Panel	Protein	Description
OID01272	Olink Target 96 Cardiometabolic(v.3603)	PRCP	prolylcarboxypeptidase
OID01223	Olink Target 96 Cardiometabolic(v.3603)	CA1	carbonic anhydrase 1
OID01230	Olink Target 96 Cardiometabolic(v.3603)	ICAM1	intercellular adhesion molecule 1
OID01216	Olink Target 96 Cardiometabolic(v.3603)	CHL1	cell adhesion molecule L1 like
OID01291	Olink Target 96 Cardiometabolic(v.3603)	TGFBI	transforming growth factor beta induced
OID01254	Olink Target 96 Cardiometabolic(v.3603)	ENG	endoglin
OID01275	Olink Target 96 Cardiometabolic(v.3603)	PLTP	phospholipid transfer protein
OID01232	Olink Target 96 Cardiometabolic(v.3603)	SERPINA7	serpin family A member 7
OID01255	Olink Target 96 Cardiometabolic(v.3603)	IGFBP3	insulin like growth factor binding protein 3
OID01258	Olink Target 96 Cardiometabolic(v.3603)	CR2	complement C3d receptor 2
OID01229	Olink Target 96 Cardiometabolic(v.3603)	SERPINA5	serpin family A member 5
OID01219	Olink Target 96 Cardiometabolic(v.3603)	FCGR3B	Fc fragment of IgG receptor IIIb
OID01264	Olink Target 96 Cardiometabolic(v.3603)	IGFBP6	insulin like growth factor binding protein 6
OID01245	Olink Target 96 Cardiometabolic(v.3603)	CDH1	cadherin 1
OID01246	Olink Target 96 Cardiometabolic(v.3603)	CCL5	C-C motif chemokine ligand 5
OID01292	Olink Target 96 Cardiometabolic(v.3603)	CCL14	C-C motif chemokine ligand 14
OID01262	Olink Target 96 Cardiometabolic(v.3603)	GNLY	granulysin
OID01273	Olink Target 96 Cardiometabolic(v.3603)	NOTCH1	notch 1
OID01256	Olink Target 96 Cardiometabolic(v.3603)	PAM	peptidylglycine alpha-amidating monooxygenase
OID01228	Olink Target 96 Cardiometabolic(v.3603)	PROC	protein C, inactivator of coagulation factors Va and VIIIa
OID01225	Olink Target 96 Cardiometabolic(v.3603)	CST3	cystatin C
OID01247	Olink Target 96 Cardiometabolic(v.3603)	NCAM1	neural cell adhesion molecule 1
OID01289	Olink Target 96 Cardiometabolic(v.3603)	PCOLCE	procollagen C-endopeptidase enhancer
OID01297	Olink Target 96 Cardiometabolic(v.3603)	LILRB1	NA
OID01238	Olink Target 96 Cardiometabolic(v.3603)	MET	MET proto-oncogene, receptor tyrosine kinase
OID01288	Olink Target 96 Cardiometabolic(v.3603)	LTBP2	latent transforming growth factor beta binding protein 2
OID01253	Olink Target 96 Cardiometabolic(v.3603)	IL7R	interleukin 7 receptor
OID01257	Olink Target 96 Cardiometabolic(v.3603)	VCAM1	vascular cell adhesion molecule 1
OID01249	Olink Target 96 Cardiometabolic(v.3603)	SELL	selectin L
OID01227	Olink Target 96 Cardiometabolic(v.3603)	F11	coagulation factor XI
OID01274	Olink Target 96 Cardiometabolic(v.3603)	COMP	cartilage oligomeric matrix protein
OID01261	Olink Target 96 Cardiometabolic(v.3603)	CA4	carbonic anhydrase 4
OID01284	Olink Target 96 Cardiometabolic(v.3603)	PTPRS	protein tyrosine phosphatase, receptor type S
OID01243	Olink Target 96 Cardiometabolic(v.3603)	MBL2	mannose binding lectin 2
OID01224	Olink Target 96 Cardiometabolic(v.3603)	TIMP1	TIMP metallopeptidase inhibitor 1
OID01306	Olink Target 96 Cardiometabolic(v.3603)	ANGPTL3	angiopoietin like 3
OID01280	Olink Target 96 Cardiometabolic(v.3603)	REG3A	regenerating family member 3 alpha
OID01222	Olink Target 96 Cardiometabolic(v.3603)	SOD1	superoxide dismutase 1
OID01251	Olink Target 96 Cardiometabolic(v.3603)	CD46	CD46 molecule
OID01242	Olink Target 96 Cardiometabolic(v.3603)	ITGAM	integrin subunit alpha M
OID01265	Olink Target 96 Cardiometabolic(v.3603)	TNC	tenascin C
OID01250	Olink Target 96 Cardiometabolic(v.3603)	NID1	nidogen 1
OID01302	Olink Target 96 Cardiometabolic(v.3603)	CFHR5	complement factor H related 5
OID01287	Olink Target 96 Cardiometabolic(v.3603)	SPARCL1	SPARC like 1
OID01218	Olink Target 96 Cardiometabolic(v.3603)	PLXNB2	plexin B2
OID01303	Olink Target 96 Cardiometabolic(v.3603)	MEGF9	multiple EGF like domains 9
OID01226	Olink Target 96 Cardiometabolic(v.3603)	ANG	angiogenin
OID01252	Olink Target 96 Cardiometabolic(v.3603)	ST6GAL1	ST6 beta-galactoside alpha-2,6-sialyltransferase 1
OID01266	Olink Target 96 Cardiometabolic(v.3603)	DPP4	dipeptidyl peptidase 4
OID01231	Olink Target 96 Cardiometabolic(v.3603)	REG1A	regenerating family member 1 alpha
OID01293	Olink Target 96 Cardiometabolic(v.3603)	QPCT	glutaminyl-peptide cyclotransferase
OID01290	Olink Target 96 Cardiometabolic(v.3603)	FCN2	ficolin 2
OID01305	Olink Target 96 Cardiometabolic(v.3603)	FETUB	fetuin B
OID01263	Olink Target 96 Cardiometabolic(v.3603)	CES1	carboxylesterase 1
OID01304	Olink Target 96 Cardiometabolic(v.3603)	CRTAC1	cartilage acidic protein 1
OID01259	Olink Target 96 Cardiometabolic(v.3603)	TCN2	transcobalamin 2
OID01236	Olink Target 96 Cardiometabolic(v.3603)	PRSS2	serine protease 2
OID01267	Olink Target 96 Cardiometabolic(v.3603)	ICAM3	intercellular adhesion molecule 3
OID01269	Olink Target 96 Cardiometabolic(v.3603)	SAA4	serum amyloid A4, constitutive
OID01299	Olink Target 96 Cardiometabolic(v.3603)	CNDP1	carnosine dipeptidase 1
OID01244	Olink Target 96 Cardiometabolic(v.3603)	FCGR2A	Fc fragment of IgG receptor IIa
OID01217	Olink Target 96 Cardiometabolic(v.3603)	NRP1	neuropilin 1
OID01281	Olink Target 96 Cardiometabolic(v.3603)	EFEMP1	EGF containing fibulin extracellular matrix protein 1
OID01298	Olink Target 96 Cardiometabolic(v.3603)	TIMD4	T cell immunoglobulin and mucin domain containing 4
OID01282	Olink Target 96 Cardiometabolic(v.3603)	FAP	fibroblast activation protein alpha
OID01270	Olink Target 96 Cardiometabolic(v.3603)	TIE1	tyrosine kinase with immunoglobulin like and EGF like domains 1
OID01268	Olink Target 96 Cardiometabolic(v.3603)	THBS4	thrombospondin 4
OID01239	Olink Target 96 Cardiometabolic(v.3603)	F7	coagulation factor VII
OID01234	Olink Target 96 Cardiometabolic(v.3603)	GP1BA	glycoprotein Ib platelet alpha subunit
OID01307	Olink Target 96 Cardiometabolic(v.3603)	LYVE1	lymphatic vessel endothelial hyaluronan receptor 1
OID01235	Olink Target 96 Cardiometabolic(v.3603)	CA3	carbonic anhydrase 3
OID01279	Olink Target 96 Cardiometabolic(v.3603)	TGFBR3	transforming growth factor beta receptor 3
OID01277	Olink Target 96 Cardiometabolic(v.3603)	DEFA1	defensin alpha 1
OID01277	Olink Target 96 Cardiometabolic(v.3603)	DEFA1	defensin alpha 1B
OID01248	Olink Target 96 Cardiometabolic(v.3603)	CD59	CD59 molecule (CD59 blood group)
OID01221	Olink Target 96 Cardiometabolic(v.3603)	APOM	apolipoprotein M
OID01300	Olink Target 96 Cardiometabolic(v.3603)	OSMR	oncostatin M receptor
OID01296	Olink Target 96 Cardiometabolic(v.3603)	LILRB2	leukocyte immunoglobulin like receptor B2
OID01237	Olink Target 96 Cardiometabolic(v.3603)	UMOD	uromodulin
OID01276	Olink Target 96 Cardiometabolic(v.3603)	CCL18	C-C motif chemokine ligand 18
OID01271	Olink Target 96 Cardiometabolic(v.3603)	COL18A1	collagen type XVIII alpha 1 chain
OID01278	Olink Target 96 Cardiometabolic(v.3603)	LCN2	lipocalin 2
OID01241	Olink Target 96 Cardiometabolic(v.3603)	KIT	KIT proto-oncogene receptor tyrosine kinase
OID01301	Olink Target 96 Cardiometabolic(v.3603)	C1QTNF1	C1q and TNF related 1
OID01294	Olink Target 96 Cardiometabolic(v.3603)	AOC3	amine oxidase, copper containing 3
OID01286	Olink Target 96 Cardiometabolic(v.3603)	GAS6	growth arrest specific 6
OID01240	Olink Target 96 Cardiometabolic(v.3603)	IGLC2	NA
OID01283	Olink Target 96 Cardiometabolic(v.3603)	PLA2G7	phospholipase A2 group VII
OID01260	Olink Target 96 Cardiometabolic(v.3603)	TNXB	tenascin XB
OID01285	Olink Target 96 Cardiometabolic(v.3603)	MFAP5	microfibril associated protein 5
OID01295	Olink Target 96 Cardiometabolic(v.3603)	VASN	vasorin
OID01220	Olink Target 96 Cardiometabolic(v.3603)	LILRB5	leukocyte immunoglobulin like receptor B5
OID01233	Olink Target 96 Cardiometabolic(v.3603)	C2	complement C2
OID00379	Olink Target 96 Cardiovascular II(v.5005)	BMP-6	bone morphogenetic protein 6
OID00380	Olink Target 96 Cardiovascular II(v.5005)	ANGPT1	angiopoietin 1
OID00381	Olink Target 96 Cardiovascular II(v.5005)	ADM	adrenomedullin
OID00382	Olink Target 96 Cardiovascular II(v.5005)	CD40-L	CD40 ligand
OID00383	Olink Target 96 Cardiovascular II(v.5005)	SLAMF7	SLAM family member 7
OID00384	Olink Target 96 Cardiovascular II(v.5005)	PGF	placental growth factor
OID00385	Olink Target 96 Cardiovascular II(v.5005)	ADAM-TS13	ADAM metallopeptidase with thrombospondin type 1 motif 13
OID00386	Olink Target 96 Cardiovascular II(v.5005)	BOC	BOC cell adhesion associated, oncogene regulated
OID00387	Olink Target 96 Cardiovascular II(v.5005)	IL-4RA	interleukin 4 receptor
OID00388	Olink Target 96 Cardiovascular II(v.5005)	SRC	SRC proto-oncogene, non-receptor tyrosine kinase
OID00389	Olink Target 96 Cardiovascular II(v.5005)	IL-1ra	interleukin 1 receptor antagonist
OID00390	Olink Target 96 Cardiovascular II(v.5005)	IL6	interleukin 6
OID00391	Olink Target 96 Cardiovascular II(v.5005)	TNFRSF10A	TNF receptor superfamily member 10a
OID00392	Olink Target 96 Cardiovascular II(v.5005)	STK4	serine/threonine kinase 4
OID00393	Olink Target 96 Cardiovascular II(v.5005)	IDUA	iduronidase, alpha-L-
OID00394	Olink Target 96 Cardiovascular II(v.5005)	TNFRSF11A	TNF receptor superfamily member 11a
OID00396	Olink Target 96 Cardiovascular II(v.5005)	TRAIL-R2	TNF receptor superfamily member 10b
OID00397	Olink Target 96 Cardiovascular II(v.5005)	PRSS27	serine protease 27
OID00398	Olink Target 96 Cardiovascular II(v.5005)	TIE2	TEK receptor tyrosine kinase
OID00399	Olink Target 96 Cardiovascular II(v.5005)	TF	coagulation factor III, tissue factor
OID00400	Olink Target 96 Cardiovascular II(v.5005)	IL1RL2	interleukin 1 receptor like 2
OID00401	Olink Target 96 Cardiovascular II(v.5005)	PDGF subunit B	platelet derived growth factor subunit B
OID00402	Olink Target 96 Cardiovascular II(v.5005)	IL-27	NA
OID00403	Olink Target 96 Cardiovascular II(v.5005)	IL-17D	interleukin 17D
OID00404	Olink Target 96 Cardiovascular II(v.5005)	CXCL1	C-X-C motif chemokine ligand 1
OID00405	Olink Target 96 Cardiovascular II(v.5005)	LOX-1	oxidized low density lipoprotein receptor 1
OID00406	Olink Target 96 Cardiovascular II(v.5005)	Gal-9	galectin 9
OID00407	Olink Target 96 Cardiovascular II(v.5005)	GIF	gastric intrinsic factor
OID00408	Olink Target 96 Cardiovascular II(v.5005)	SCF	KIT ligand
OID00409	Olink Target 96 Cardiovascular II(v.5005)	IL18	interleukin 18
OID00410	Olink Target 96 Cardiovascular II(v.5005)	FGF-21	fibroblast growth factor 21
OID00411	Olink Target 96 Cardiovascular II(v.5005)	PIgR	polymeric immunoglobulin receptor
OID00412	Olink Target 96 Cardiovascular II(v.5005)	RAGE	advanced glycosylation end-product specific receptor
OID00413	Olink Target 96 Cardiovascular II(v.5005)	SOD2	superoxide dismutase 2
OID00414	Olink Target 96 Cardiovascular II(v.5005)	CTRC	chymotrypsin C
OID00415	Olink Target 96 Cardiovascular II(v.5005)	FGF-23	fibroblast growth factor 23
OID00416	Olink Target 96 Cardiovascular II(v.5005)	SPON2	spondin 2
OID00417	Olink Target 96 Cardiovascular II(v.5005)	GH	growth hormone 1
OID00418	Olink Target 96 Cardiovascular II(v.5005)	FS	follistatin
OID00419	Olink Target 96 Cardiovascular II(v.5005)	GLO1	glyoxalase I
OID00420	Olink Target 96 Cardiovascular II(v.5005)	CD84	CD84 molecule
OID00421	Olink Target 96 Cardiovascular II(v.5005)	PAPPA	pappalysin 1
OID00422	Olink Target 96 Cardiovascular II(v.5005)	SERPINA12	serpin family A member 12
OID00423	Olink Target 96 Cardiovascular II(v.5005)	REN	renin
OID00424	Olink Target 96 Cardiovascular II(v.5005)	DECR1	2,4-dienoyl-CoA reductase 1
OID00425	Olink Target 96 Cardiovascular II(v.5005)	MERTK	MER proto-oncogene, tyrosine kinase
OID00426	Olink Target 96 Cardiovascular II(v.5005)	KIM1	hepatitis A virus cellular receptor 1
OID00427	Olink Target 96 Cardiovascular II(v.5005)	THBS2	thrombospondin 2
OID00428	Olink Target 96 Cardiovascular II(v.5005)	TM	thrombomodulin
OID00429	Olink Target 96 Cardiovascular II(v.5005)	VSIG2	V-set and immunoglobulin domain containing 2
OID00430	Olink Target 96 Cardiovascular II(v.5005)	AMBP	alpha-1-microglobulin/bikunin precursor
OID00431	Olink Target 96 Cardiovascular II(v.5005)	PRELP	proline and arginine rich end leucine rich repeat protein
OID00432	Olink Target 96 Cardiovascular II(v.5005)	HO-1	heme oxygenase 1
OID00433	Olink Target 96 Cardiovascular II(v.5005)	XCL1	X-C motif chemokine ligand 1
OID00434	Olink Target 96 Cardiovascular II(v.5005)	IL16	interleukin 16
OID00435	Olink Target 96 Cardiovascular II(v.5005)	SORT1	sortilin 1
OID00436	Olink Target 96 Cardiovascular II(v.5005)	CEACAM8	carcinoembryonic antigen related cell adhesion molecule 8
OID00437	Olink Target 96 Cardiovascular II(v.5005)	PTX3	pentraxin 3
OID00438	Olink Target 96 Cardiovascular II(v.5005)	PSGL-1	selectin P ligand
OID00439	Olink Target 96 Cardiovascular II(v.5005)	CCL17	C-C motif chemokine ligand 17
OID00440	Olink Target 96 Cardiovascular II(v.5005)	CCL3	C-C motif chemokine ligand 3
OID00441	Olink Target 96 Cardiovascular II(v.5005)	MMP7	matrix metallopeptidase 7
OID00442	Olink Target 96 Cardiovascular II(v.5005)	IgG Fc receptor II-b	Fc fragment of IgG receptor IIb
OID00443	Olink Target 96 Cardiovascular II(v.5005)	ITGB1BP2	integrin subunit beta 1 binding protein 2
OID00444	Olink Target 96 Cardiovascular II(v.5005)	DCN	decorin
OID00445	Olink Target 96 Cardiovascular II(v.5005)	Dkk-1	dickkopf WNT signaling pathway inhibitor 1
OID00446	Olink Target 96 Cardiovascular II(v.5005)	LPL	lipoprotein lipase
OID00447	Olink Target 96 Cardiovascular II(v.5005)	PRSS8	serine protease 8
OID00448	Olink Target 96 Cardiovascular II(v.5005)	AGRP	agouti related neuropeptide
OID00449	Olink Target 96 Cardiovascular II(v.5005)	HB-EGF	heparin binding EGF like growth factor
OID00450	Olink Target 96 Cardiovascular II(v.5005)	GDF-2	growth differentiation factor 2
OID00451	Olink Target 96 Cardiovascular II(v.5005)	FABP2	fatty acid binding protein 2
OID00452	Olink Target 96 Cardiovascular II(v.5005)	THPO	thrombopoietin
OID00453	Olink Target 96 Cardiovascular II(v.5005)	MARCO	macrophage receptor with collagenous structure
OID00454	Olink Target 96 Cardiovascular II(v.5005)	GT	fatty acid binding protein 6
OID00455	Olink Target 96 Cardiovascular II(v.5005)	BNP	natriuretic peptide B
OID00456	Olink Target 96 Cardiovascular II(v.5005)	MMP12	matrix metallopeptidase 12
OID00457	Olink Target 96 Cardiovascular II(v.5005)	ACE2	angiotensin I converting enzyme 2
OID00458	Olink Target 96 Cardiovascular II(v.5005)	PD-L2	programmed cell death 1 ligand 2
OID00459	Olink Target 96 Cardiovascular II(v.5005)	CTSL1	cathepsin L
OID00460	Olink Target 96 Cardiovascular II(v.5005)	hOSCAR	osteoclast associated, immunoglobulin-like receptor
OID00461	Olink Target 96 Cardiovascular II(v.5005)	TNFRSF13B	TNF receptor superfamily member 13B
OID00462	Olink Target 96 Cardiovascular II(v.5005)	TGM2	transglutaminase 2
OID00463	Olink Target 96 Cardiovascular II(v.5005)	LEP	leptin
OID00464	Olink Target 96 Cardiovascular II(v.5005)	CA5A	carbonic anhydrase 5A
OID00465	Olink Target 96 Cardiovascular II(v.5005)	HSP 27	heat shock protein family B (small) member 1
OID00466	Olink Target 96 Cardiovascular II(v.5005)	CD4	CD4 molecule
OID00467	Olink Target 96 Cardiovascular II(v.5005)	NEMO	inhibitor of nuclear factor kappa B kinase subunit gamma
OID00468	Olink Target 96 Cardiovascular II(v.5005)	VEGFD	vascular endothelial growth factor D
OID00469	Olink Target 96 Cardiovascular II(v.5005)	PARP-1	poly(ADP-ribose) polymerase 1
OID00470	Olink Target 96 Cardiovascular II(v.5005)	HAOX1	hydroxyacid oxidase 1
OID00563	Olink Target 96 Cardiovascular III(v.6113)	TNFRSF14	TNF receptor superfamily member 14
OID00564	Olink Target 96 Cardiovascular III(v.6113)	LDL receptor	low density lipoprotein receptor
OID00565	Olink Target 96 Cardiovascular III(v.6113)	ITGB2	integrin subunit beta 2
OID00566	Olink Target 96 Cardiovascular III(v.6113)	IL-17RA	interleukin 17 receptor A
OID00567	Olink Target 96 Cardiovascular III(v.6113)	TNF-R2	TNF receptor superfamily member 1B
OID00568	Olink Target 96 Cardiovascular III(v.6113)	MMP-9	matrix metallopeptidase 9
OID00569	Olink Target 96 Cardiovascular III(v.6113)	EPHB4	EPH receptor B4
OID00570	Olink Target 96 Cardiovascular III(v.6113)	IL2-RA	interleukin 2 receptor subunit alpha
OID00572	Olink Target 96 Cardiovascular III(v.6113)	ALCAM	activated leukocyte cell adhesion molecule
OID00573	Olink Target 96 Cardiovascular III(v.6113)	TFF3	NA
OID00574	Olink Target 96 Cardiovascular III(v.6113)	SELP	selectin P
OID00575	Olink Target 96 Cardiovascular III(v.6113)	CSTB	cystatin B
OID00577	Olink Target 96 Cardiovascular III(v.6113)	CD163	CD163 molecule
OID00578	Olink Target 96 Cardiovascular III(v.6113)	Gal-3	galectin 3
OID00579	Olink Target 96 Cardiovascular III(v.6113)	GRN	granulin precursor
OID00131	Olink Target 96 Cardiovascular III(v.6113)	NT-proBNP	NA
OID00131	Olink Target 96 Cardiovascular III(v.6113)	NT-proBNP	olfactory receptor family 5 subfamily BS member 1 pseudogene
OID00131	Olink Target 96 Cardiovascular III(v.6113)	NT-proBNP	mucin 2, oligomeric mucus/gel-forming
OID00131	Olink Target 96 Cardiovascular III(v.6113)	NT-proBNP	mucin 19, oligomeric
OID00131	Olink Target 96 Cardiovascular III(v.6113)	NT-proBNP	heterogeneous nuclear ribonucleoprotein A1 pseudogene 48
OID00131	Olink Target 96 Cardiovascular III(v.6113)	NT-proBNP	olfactory receptor family 2 subfamily I member 1 pseudogene
OID00131	Olink Target 96 Cardiovascular III(v.6113)	NT-proBNP	CCDC169-SOHLH2 readthrough
OID00131	Olink Target 96 Cardiovascular III(v.6113)	NT-proBNP	ISY1-RAB43 readthrough
OID00131	Olink Target 96 Cardiovascular III(v.6113)	NT-proBNP	t-complex 11 family, X-linked 1
OID00131	Olink Target 96 Cardiovascular III(v.6113)	NT-proBNP	zinc finger protein 723
OID00131	Olink Target 96 Cardiovascular III(v.6113)	NT-proBNP	histone cluster 2, H3c pseudogene
OID00131	Olink Target 96 Cardiovascular III(v.6113)	NT-proBNP	H2B histone family member S
OID00131	Olink Target 96 Cardiovascular III(v.6113)	NT-proBNP	MAFF interacting protein (pseudogene)
OID00131	Olink Target 96 Cardiovascular III(v.6113)	NT-proBNP	TP53 target 3 family member E
OID00131	Olink Target 96 Cardiovascular III(v.6113)	NT-proBNP	Homo sapiens uncharacterized LOC389831 (LOC389831), transcript variant 3, mRNA.
OID00131	Olink Target 96 Cardiovascular III(v.6113)	NT-proBNP	PRAME family member 26
OID00131	Olink Target 96 Cardiovascular III(v.6113)	NT-proBNP	long intergenic non-protein coding RNA 2203
OID00131	Olink Target 96 Cardiovascular III(v.6113)	NT-proBNP	phosphodiesterase 11A
OID00131	Olink Target 96 Cardiovascular III(v.6113)	NT-proBNP	high affinity cAMP-specific and IBMX-insensitive 3',5'-cyclic phosphodiesterase 8B isoform 11
OID00131	Olink Target 96 Cardiovascular III(v.6113)	NT-proBNP	insulin like growth factor 2
OID00581	Olink Target 96 Cardiovascular III(v.6113)	BLM hydrolase	bleomycin hydrolase
OID00582	Olink Target 96 Cardiovascular III(v.6113)	PLC	heparan sulfate proteoglycan 2
OID00583	Olink Target 96 Cardiovascular III(v.6113)	LTBR	lymphotoxin beta receptor
OID00584	Olink Target 96 Cardiovascular III(v.6113)	Notch 3	notch 3
OID00585	Olink Target 96 Cardiovascular III(v.6113)	TIMP4	TIMP metallopeptidase inhibitor 4
OID00586	Olink Target 96 Cardiovascular III(v.6113)	CNTN1	contactin 1
OID00587	Olink Target 96 Cardiovascular III(v.6113)	CDH5	cadherin 5
OID00588	Olink Target 96 Cardiovascular III(v.6113)	TLT-2	triggering receptor expressed on myeloid cells like 2
OID00589	Olink Target 96 Cardiovascular III(v.6113)	FABP4	fatty acid binding protein 4
OID00590	Olink Target 96 Cardiovascular III(v.6113)	TFPI	tissue factor pathway inhibitor
OID00591	Olink Target 96 Cardiovascular III(v.6113)	PAI	serpin family E member 1
OID00592	Olink Target 96 Cardiovascular III(v.6113)	CCL24	C-C motif chemokine ligand 24
OID00593	Olink Target 96 Cardiovascular III(v.6113)	TR	transferrin receptor
OID00594	Olink Target 96 Cardiovascular III(v.6113)	TNFRSF10C	TNF receptor superfamily member 10c
OID00595	Olink Target 96 Cardiovascular III(v.6113)	GDF-15	growth differentiation factor 15
OID00596	Olink Target 96 Cardiovascular III(v.6113)	SELE	selectin E
OID00597	Olink Target 96 Cardiovascular III(v.6113)	AZU1	azurocidin 1
OID00598	Olink Target 96 Cardiovascular III(v.6113)	DLK-1	delta like non-canonical Notch ligand 1
OID00599	Olink Target 96 Cardiovascular III(v.6113)	SPON1	spondin 1
OID00600	Olink Target 96 Cardiovascular III(v.6113)	MPO	myeloperoxidase
OID00601	Olink Target 96 Cardiovascular III(v.6113)	CXCL16	C-X-C motif chemokine ligand 16
OID00602	Olink Target 96 Cardiovascular III(v.6113)	IL-6RA	interleukin 6 receptor
OID00603	Olink Target 96 Cardiovascular III(v.6113)	RETN	resistin
OID00604	Olink Target 96 Cardiovascular III(v.6113)	IGFBP-1	insulin like growth factor binding protein 1
OID00605	Olink Target 96 Cardiovascular III(v.6113)	CHIT1	chitinase 1
OID00606	Olink Target 96 Cardiovascular III(v.6113)	TR-AP	acid phosphatase 5, tartrate resistant
OID05026	Olink Target 96 Cardiovascular III(v.6113)	GP6	glycoprotein VI platelet
OID00608	Olink Target 96 Cardiovascular III(v.6113)	PSP-D	surfactant protein D
OID00609	Olink Target 96 Cardiovascular III(v.6113)	PI3	peptidase inhibitor 3
OID00610	Olink Target 96 Cardiovascular III(v.6113)	Ep-CAM	epithelial cell adhesion molecule
OID00611	Olink Target 96 Cardiovascular III(v.6113)	AP-N	alanyl aminopeptidase, membrane
OID00612	Olink Target 96 Cardiovascular III(v.6113)	AXL	AXL receptor tyrosine kinase
OID00613	Olink Target 96 Cardiovascular III(v.6113)	IL-1RT1	interleukin 1 receptor type 1
OID00614	Olink Target 96 Cardiovascular III(v.6113)	MMP-2	matrix metallopeptidase 2
OID00615	Olink Target 96 Cardiovascular III(v.6113)	FAS	Fas cell surface death receptor
OID00616	Olink Target 96 Cardiovascular III(v.6113)	MB	myoglobin
OID00617	Olink Target 96 Cardiovascular III(v.6113)	TNFSF13B	TNF superfamily member 13b
OID00618	Olink Target 96 Cardiovascular III(v.6113)	PRTN3	proteinase 3
OID00619	Olink Target 96 Cardiovascular III(v.6113)	PCSK9	proprotein convertase subtilisin/kexin type 9
OID00620	Olink Target 96 Cardiovascular III(v.6113)	U-PAR	plasminogen activator, urokinase receptor
OID00621	Olink Target 96 Cardiovascular III(v.6113)	OPN	secreted phosphoprotein 1
OID00622	Olink Target 96 Cardiovascular III(v.6113)	CTSD	cathepsin D
OID00623	Olink Target 96 Cardiovascular III(v.6113)	PGLYRP1	peptidoglycan recognition protein 1
OID00624	Olink Target 96 Cardiovascular III(v.6113)	CPA1	carboxypeptidase A1
OID00625	Olink Target 96 Cardiovascular III(v.6113)	JAM-A	F11 receptor
OID00626	Olink Target 96 Cardiovascular III(v.6113)	Gal-4	galectin 4
OID00627	Olink Target 96 Cardiovascular III(v.6113)	IL-1RT2	interleukin 1 receptor type 2
OID00628	Olink Target 96 Cardiovascular III(v.6113)	SHPS-1	signal regulatory protein alpha
OID00629	Olink Target 96 Cardiovascular III(v.6113)	CCL15	C-C motif chemokine ligand 15
OID00630	Olink Target 96 Cardiovascular III(v.6113)	CASP-3	caspase 3
OID00632	Olink Target 96 Cardiovascular III(v.6113)	CPB1	carboxypeptidase B1
OID00633	Olink Target 96 Cardiovascular III(v.6113)	CHI3L1	chitinase 3 like 1
OID00634	Olink Target 96 Cardiovascular III(v.6113)	ST2	interleukin 1 receptor like 1
OID00635	Olink Target 96 Cardiovascular III(v.6113)	t-PA	plasminogen activator, tissue type
OID00636	Olink Target 96 Cardiovascular III(v.6113)	SCGB3A2	secretoglobin family 3A member 2
OID00637	Olink Target 96 Cardiovascular III(v.6113)	EGFR	epidermal growth factor receptor
OID00638	Olink Target 96 Cardiovascular III(v.6113)	IGFBP-7	insulin like growth factor binding protein 7
OID00639	Olink Target 96 Cardiovascular III(v.6113)	CD93	CD93 molecule
OID00640	Olink Target 96 Cardiovascular III(v.6113)	IL-18BP	interleukin 18 binding protein
OID00641	Olink Target 96 Cardiovascular III(v.6113)	COL1A1	collagen type I alpha 1 chain
OID00642	Olink Target 96 Cardiovascular III(v.6113)	PON3	paraoxonase 3
OID00643	Olink Target 96 Cardiovascular III(v.6113)	CTSZ	cathepsin Z
OID00644	Olink Target 96 Cardiovascular III(v.6113)	MMP-3	matrix metallopeptidase 3
OID00645	Olink Target 96 Cardiovascular III(v.6113)	RARRES2	retinoic acid receptor responder 2
OID00646	Olink Target 96 Cardiovascular III(v.6113)	ICAM-2	intercellular adhesion molecule 2
OID00647	Olink Target 96 Cardiovascular III(v.6113)	KLK6	kallikrein related peptidase 6
OID00648	Olink Target 96 Cardiovascular III(v.6113)	PDGF subunit A	platelet derived growth factor subunit A
OID00649	Olink Target 96 Cardiovascular III(v.6113)	TNF-R1	TNF receptor superfamily member 1A
OID00650	Olink Target 96 Cardiovascular III(v.6113)	IGFBP-2	insulin like growth factor binding protein 2
OID00651	Olink Target 96 Cardiovascular III(v.6113)	vWF	von Willebrand factor
OID00652	Olink Target 96 Cardiovascular III(v.6113)	PECAM-1	NA
OID00132	Olink Target 96 Cardiovascular III(v.6113)	MEPE	matrix extracellular phosphoglycoprotein
OID00654	Olink Target 96 Cardiovascular III(v.6113)	CCL16	C-C motif chemokine ligand 16
OID01400	Olink Target 96 Development(v.3511)	CTSF	cathepsin F
OID01401	Olink Target 96 Development(v.3511)	MATN2	matrilin 2
OID01402	Olink Target 96 Development(v.3511)	HTRA2	HtrA serine peptidase 2
OID01403	Olink Target 96 Development(v.3511)	MFGE8	milk fat globule-EGF factor 8 protein
OID01404	Olink Target 96 Development(v.3511)	NUDT5	nudix hydrolase 5
OID01405	Olink Target 96 Development(v.3511)	ACAN	NA
OID01406	Olink Target 96 Development(v.3511)	ITGB1	integrin subunit beta 1
OID01407	Olink Target 96 Development(v.3511)	DKK3	dickkopf WNT signaling pathway inhibitor 3
OID01408	Olink Target 96 Development(v.3511)	SPINT2	serine peptidase inhibitor, Kunitz type 2
OID01409	Olink Target 96 Development(v.3511)	APP	amyloid beta precursor protein
OID01410	Olink Target 96 Development(v.3511)	HAVCR2	hepatitis A virus cellular receptor 2
OID01411	Olink Target 96 Development(v.3511)	DSC2	desmocollin 2
OID01412	Olink Target 96 Development(v.3511)	TMSB10	thymosin beta 10
OID01413	Olink Target 96 Development(v.3511)	ANGPTL4	angiopoietin like 4
OID01414	Olink Target 96 Development(v.3511)	INHBC	inhibin beta C subunit
OID01415	Olink Target 96 Development(v.3511)	SPINK1	serine peptidase inhibitor, Kazal type 1
OID01416	Olink Target 96 Development(v.3511)	CLEC11A	C-type lectin domain containing 11A
OID01417	Olink Target 96 Development(v.3511)	PDGFRB	platelet derived growth factor receptor beta
OID01418	Olink Target 96 Development(v.3511)	COCH	cochlin
OID01419	Olink Target 96 Development(v.3511)	FCRL5	Fc receptor like 5
OID01420	Olink Target 96 Development(v.3511)	PILRA	paired immunoglobin like type 2 receptor alpha
OID01421	Olink Target 96 Development(v.3511)	B4GALT1	beta-1,4-galactosyltransferase 1
OID01422	Olink Target 96 Development(v.3511)	CD300LG	CD300 molecule like family member g
OID01423	Olink Target 96 Development(v.3511)	PARK7	Parkinsonism associated deglycase
OID01424	Olink Target 96 Development(v.3511)	BLVRB	biliverdin reductase B
OID01425	Olink Target 96 Development(v.3511)	PLA2G4A	phospholipase A2 group IVA
OID01426	Olink Target 96 Development(v.3511)	CD74	CD74 molecule
OID01427	Olink Target 96 Development(v.3511)	CCL21	C-C motif chemokine ligand 21
OID01428	Olink Target 96 Development(v.3511)	PTPRF	protein tyrosine phosphatase, receptor type F
OID01429	Olink Target 96 Development(v.3511)	BCAM	basal cell adhesion molecule (Lutheran blood group)
OID01430	Olink Target 96 Development(v.3511)	SIRPB1	signal regulatory protein beta 1
OID01431	Olink Target 96 Development(v.3511)	IGF2R	insulin like growth factor 2 receptor
OID01432	Olink Target 96 Development(v.3511)	P4HB	prolyl 4-hydroxylase subunit beta
OID01433	Olink Target 96 Development(v.3511)	FUCA1	alpha-L-fucosidase 1
OID01434	Olink Target 96 Development(v.3511)	ESAM	endothelial cell adhesion molecule
OID05025	Olink Target 96 Development(v.3511)	ENPP2	ectonucleotide pyrophosphatase/phosphodiesterase 2
OID01436	Olink Target 96 Development(v.3511)	BST1	bone marrow stromal cell antigen 1
OID01437	Olink Target 96 Development(v.3511)	CST6	cystatin E/M
OID01438	Olink Target 96 Development(v.3511)	MYOC	myocilin
OID01439	Olink Target 96 Development(v.3511)	SNAP29	synaptosome associated protein 29
OID01440	Olink Target 96 Development(v.3511)	WFIKKN2	WAP, follistatin/kazal, immunoglobulin, kunitz and netrin domain containing 2
OID01441	Olink Target 96 Development(v.3511)	CDON	cell adhesion associated, oncogene regulated
OID01442	Olink Target 96 Development(v.3511)	CD177	NA
OID01443	Olink Target 96 Development(v.3511)	NID2	nidogen 2
OID01444	Olink Target 96 Development(v.3511)	DAG1	dystroglycan 1
OID01445	Olink Target 96 Development(v.3511)	CD97	adhesion G protein-coupled receptor E5
OID01446	Olink Target 96 Development(v.3511)	PTPN6	protein tyrosine phosphatase, non-receptor type 6
OID01447	Olink Target 96 Development(v.3511)	CD109	CD109 molecule
OID01448	Olink Target 96 Development(v.3511)	VSIG4	V-set and immunoglobulin domain containing 4
OID01449	Olink Target 96 Development(v.3511)	CRIM1	cysteine rich transmembrane BMP regulator 1
OID01450	Olink Target 96 Development(v.3511)	CGA	glycoprotein hormones, alpha polypeptide
OID01451	Olink Target 96 Development(v.3511)	CLEC14A	C-type lectin domain containing 14A
OID01452	Olink Target 96 Development(v.3511)	CA6	carbonic anhydrase 6
OID01453	Olink Target 96 Development(v.3511)	MIF	macrophage migration inhibitory factor
OID01454	Olink Target 96 Development(v.3511)	CRELD2	cysteine rich with EGF like domains 2
OID01455	Olink Target 96 Development(v.3511)	ITGA5	integrin subunit alpha 5
OID01456	Olink Target 96 Development(v.3511)	PEAR1	platelet endothelial aggregation receptor 1
OID01457	Olink Target 96 Development(v.3511)	MESDC2	mesoderm development LRP chaperone
OID01458	Olink Target 96 Development(v.3511)	CD99L2	CD99 molecule like 2
OID01459	Olink Target 96 Development(v.3511)	SCARF1	scavenger receptor class F member 1
OID01460	Olink Target 96 Development(v.3511)	LGMN	legumain
OID01461	Olink Target 96 Development(v.3511)	SEMA7A	semaphorin 7A (John Milton Hagen blood group)
OID01462	Olink Target 96 Development(v.3511)	COLEC12	collectin subfamily member 12
OID01463	Olink Target 96 Development(v.3511)	GUSB	glucuronidase beta
OID01492	Olink Target 96 Development(v.3511)	FUT3/FUT5	NA
OID01465	Olink Target 96 Development(v.3511)	STIP1	stress induced phosphoprotein 1
OID01466	Olink Target 96 Development(v.3511)	B4GAT1	beta-1,4-glucuronyltransferase 1
OID01467	Olink Target 96 Development(v.3511)	CD69	CD69 molecule
OID01468	Olink Target 96 Development(v.3511)	CRHBP	corticotropin releasing hormone binding protein
OID01469	Olink Target 96 Development(v.3511)	MSMB	microseminoprotein beta
OID01470	Olink Target 96 Development(v.3511)	SPINT1	serine peptidase inhibitor, Kunitz type 1
OID01471	Olink Target 96 Development(v.3511)	FSTL3	follistatin like 3
OID01472	Olink Target 96 Development(v.3511)	IL13RA1	interleukin 13 receptor subunit alpha 1
OID01473	Olink Target 96 Development(v.3511)	CD58	CD58 molecule
OID01474	Olink Target 96 Development(v.3511)	SCGB3A1	secretoglobin family 3A member 1
OID01475	Olink Target 96 Development(v.3511)	NOV	nephroblastoma overexpressed
OID01476	Olink Target 96 Development(v.3511)	CNTN4	contactin 4
OID01477	Olink Target 96 Development(v.3511)	CA2	carbonic anhydrase 2
OID01478	Olink Target 96 Development(v.3511)	XG	Xg blood group
OID01479	Olink Target 96 Development(v.3511)	ARSA	arylsulfatase A
OID01480	Olink Target 96 Development(v.3511)	PPIB	peptidylprolyl isomerase B
OID01481	Olink Target 96 Development(v.3511)	SPINK5	serine peptidase inhibitor, Kazal type 5
OID01482	Olink Target 96 Development(v.3511)	OMD	osteomodulin
OID01483	Olink Target 96 Development(v.3511)	PEBP1	phosphatidylethanolamine binding protein 1
OID01484	Olink Target 96 Development(v.3511)	PAMR1	peptidase domain containing associated with muscle regeneration 1
OID01485	Olink Target 96 Development(v.3511)	ROBO1	roundabout guidance receptor 1
OID01486	Olink Target 96 Development(v.3511)	FCER2	Fc fragment of IgE receptor II
OID01487	Olink Target 96 Development(v.3511)	LAMA4	laminin subunit alpha 4
OID01488	Olink Target 96 Development(v.3511)	LAIR1	leukocyte associated immunoglobulin like receptor 1
OID01489	Olink Target 96 Development(v.3511)	RELT	RELT, TNF receptor
OID01490	Olink Target 96 Development(v.3511)	TPP1	tripeptidyl peptidase 1
OID01491	Olink Target 96 Development(v.3511)	CD209	CD209 molecule
OID00471	Olink Target 96 Inflammation(v.3022)	IL8	C-X-C motif chemokine ligand 8
OID00472	Olink Target 96 Inflammation(v.3022)	VEGFA	vascular endothelial growth factor A
OID05124	Olink Target 96 Inflammation(v.3022)	CD8A	CD8a molecule
OID00474	Olink Target 96 Inflammation(v.3022)	MCP-3	C-C motif chemokine ligand 7
OID00475	Olink Target 96 Inflammation(v.3022)	GDNF	glial cell derived neurotrophic factor
OID00476	Olink Target 96 Inflammation(v.3022)	CDCP1	CUB domain containing protein 1
OID00477	Olink Target 96 Inflammation(v.3022)	CD244	CD244 molecule
OID00478	Olink Target 96 Inflammation(v.3022)	IL7	interleukin 7
OID00479	Olink Target 96 Inflammation(v.3022)	OPG	TNF receptor superfamily member 11b
OID00480	Olink Target 96 Inflammation(v.3022)	LAP TGF-beta-1	transforming growth factor beta 1
OID00481	Olink Target 96 Inflammation(v.3022)	uPA	plasminogen activator, urokinase
OID00483	Olink Target 96 Inflammation(v.3022)	IL-17C	interleukin 17C
OID00484	Olink Target 96 Inflammation(v.3022)	MCP-1	C-C motif chemokine ligand 2
OID00485	Olink Target 96 Inflammation(v.3022)	IL-17A	interleukin 17A
OID00486	Olink Target 96 Inflammation(v.3022)	CXCL11	C-X-C motif chemokine ligand 11
OID00487	Olink Target 96 Inflammation(v.3022)	AXIN1	axin 1
OID00488	Olink Target 96 Inflammation(v.3022)	TRAIL	TNF superfamily member 10
OID00489	Olink Target 96 Inflammation(v.3022)	IL-20RA	interleukin 20 receptor subunit alpha
OID00490	Olink Target 96 Inflammation(v.3022)	CXCL9	C-X-C motif chemokine ligand 9
OID00491	Olink Target 96 Inflammation(v.3022)	CST5	cystatin D
OID00492	Olink Target 96 Inflammation(v.3022)	IL-2RB	interleukin 2 receptor subunit beta
OID00494	Olink Target 96 Inflammation(v.3022)	OSM	oncostatin M
OID00495	Olink Target 96 Inflammation(v.3022)	IL2	interleukin 2
OID00497	Olink Target 96 Inflammation(v.3022)	TSLP	thymic stromal lymphopoietin
OID00498	Olink Target 96 Inflammation(v.3022)	CCL4	C-C motif chemokine ligand 4
OID00499	Olink Target 96 Inflammation(v.3022)	CD6	CD6 molecule
OID00502	Olink Target 96 Inflammation(v.3022)	SLAMF1	signaling lymphocytic activation molecule family member 1
OID00503	Olink Target 96 Inflammation(v.3022)	TGF-alpha	transforming growth factor alpha
OID00504	Olink Target 96 Inflammation(v.3022)	MCP-4	C-C motif chemokine ligand 13
OID00505	Olink Target 96 Inflammation(v.3022)	CCL11	C-C motif chemokine ligand 11
OID00506	Olink Target 96 Inflammation(v.3022)	TNFSF14	TNF superfamily member 14
OID00508	Olink Target 96 Inflammation(v.3022)	IL-10RA	interleukin 10 receptor subunit alpha
OID00509	Olink Target 96 Inflammation(v.3022)	FGF-5	fibroblast growth factor 5
OID00510	Olink Target 96 Inflammation(v.3022)	MMP-1	matrix metallopeptidase 1
OID00511	Olink Target 96 Inflammation(v.3022)	LIF-R	LIF receptor alpha
OID00513	Olink Target 96 Inflammation(v.3022)	CCL19	C-C motif chemokine ligand 19
OID00514	Olink Target 96 Inflammation(v.3022)	IL-15RA	interleukin 15 receptor subunit alpha
OID00515	Olink Target 96 Inflammation(v.3022)	IL-10RB	interleukin 10 receptor subunit beta
OID00516	Olink Target 96 Inflammation(v.3022)	IL-22 RA1	interleukin 22 receptor subunit alpha 1
OID00517	Olink Target 96 Inflammation(v.3022)	IL-18R1	interleukin 18 receptor 1
OID00518	Olink Target 96 Inflammation(v.3022)	PD-L1	CD274 molecule
OID00519	Olink Target 96 Inflammation(v.3022)	Beta-NGF	nerve growth factor
OID00520	Olink Target 96 Inflammation(v.3022)	CXCL5	C-X-C motif chemokine ligand 5
OID00521	Olink Target 96 Inflammation(v.3022)	TRANCE	TNF superfamily member 11
OID00522	Olink Target 96 Inflammation(v.3022)	HGF	hepatocyte growth factor
OID00523	Olink Target 96 Inflammation(v.3022)	IL-12B	interleukin 12B
OID00524	Olink Target 96 Inflammation(v.3022)	IL-24	interleukin 24
OID00525	Olink Target 96 Inflammation(v.3022)	IL13	interleukin 13
OID00526	Olink Target 96 Inflammation(v.3022)	ARTN	artemin
OID00527	Olink Target 96 Inflammation(v.3022)	MMP-10	matrix metallopeptidase 10
OID00528	Olink Target 96 Inflammation(v.3022)	IL10	interleukin 10
OID05548	Olink Target 96 Inflammation(v.3022)	TNF	tumor necrosis factor
OID00530	Olink Target 96 Inflammation(v.3022)	CCL23	C-C motif chemokine ligand 23
OID00531	Olink Target 96 Inflammation(v.3022)	CD5	CD5 molecule
OID00533	Olink Target 96 Inflammation(v.3022)	Flt3L	fms related tyrosine kinase 3 ligand
OID00534	Olink Target 96 Inflammation(v.3022)	CXCL6	C-X-C motif chemokine ligand 6
OID00535	Olink Target 96 Inflammation(v.3022)	CXCL10	C-X-C motif chemokine ligand 10
OID00536	Olink Target 96 Inflammation(v.3022)	4E-BP1	eukaryotic translation initiation factor 4E binding protein 1
OID00537	Olink Target 96 Inflammation(v.3022)	IL-20	interleukin 20
OID00538	Olink Target 96 Inflammation(v.3022)	SIRT2	sirtuin 2
OID00539	Olink Target 96 Inflammation(v.3022)	CCL28	C-C motif chemokine ligand 28
OID01213	Olink Target 96 Inflammation(v.3022)	DNER	delta/notch like EGF repeat containing
OID00541	Olink Target 96 Inflammation(v.3022)	EN-RAGE	S100 calcium binding protein A12
OID00542	Olink Target 96 Inflammation(v.3022)	CD40	CD40 molecule
OID00543	Olink Target 96 Inflammation(v.3022)	IL33	interleukin 33
OID05547	Olink Target 96 Inflammation(v.3022)	IFN-gamma	interferon gamma
OID00545	Olink Target 96 Inflammation(v.3022)	FGF-19	fibroblast growth factor 19
OID00546	Olink Target 96 Inflammation(v.3022)	IL4	interleukin 4
OID00547	Olink Target 96 Inflammation(v.3022)	LIF	LIF, interleukin 6 family cytokine
OID00548	Olink Target 96 Inflammation(v.3022)	NRTN	neurturin
OID00549	Olink Target 96 Inflammation(v.3022)	MCP-2	C-C motif chemokine ligand 8
OID00550	Olink Target 96 Inflammation(v.3022)	CASP-8	caspase 8
OID00551	Olink Target 96 Inflammation(v.3022)	CCL25	C-C motif chemokine ligand 25
OID00552	Olink Target 96 Inflammation(v.3022)	CX3CL1	C-X3-C motif chemokine ligand 1
OID00553	Olink Target 96 Inflammation(v.3022)	TNFRSF9	TNF receptor superfamily member 9
OID00554	Olink Target 96 Inflammation(v.3022)	NT-3	neurotrophin 3
OID00555	Olink Target 96 Inflammation(v.3022)	TWEAK	TNF superfamily member 12
OID00556	Olink Target 96 Inflammation(v.3022)	CCL20	C-C motif chemokine ligand 20
OID00557	Olink Target 96 Inflammation(v.3022)	ST1A1	sulfotransferase family 1A member 1
OID00558	Olink Target 96 Inflammation(v.3022)	STAMBP	STAM binding protein
OID00559	Olink Target 96 Inflammation(v.3022)	IL5	interleukin 5
OID00560	Olink Target 96 Inflammation(v.3022)	ADA	adenosine deaminase
OID00561	Olink Target 96 Inflammation(v.3022)	TNFB	lymphotoxin alpha
OID00562	Olink Target 96 Inflammation(v.3022)	CSF-1	colony stimulating factor 1
OID01120	Olink Target 96 Metabolism(v.3403)	CLMP	CXADR like membrane protein
OID01121	Olink Target 96 Metabolism(v.3403)	LRIG1	leucine rich repeats and immunoglobulin like domains 1
OID01122	Olink Target 96 Metabolism(v.3403)	NPTXR	neuronal pentraxin receptor
OID01123	Olink Target 96 Metabolism(v.3403)	AHCY	adenosylhomocysteinase
OID01124	Olink Target 96 Metabolism(v.3403)	THOP1	thimet oligopeptidase 1
OID01125	Olink Target 96 Metabolism(v.3403)	CTSO	cathepsin O
OID01126	Olink Target 96 Metabolism(v.3403)	FCRL1	Fc receptor like 1
OID01127	Olink Target 96 Metabolism(v.3403)	CD164	CD164 molecule
OID01128	Olink Target 96 Metabolism(v.3403)	DDC	dopa decarboxylase
OID01129	Olink Target 96 Metabolism(v.3403)	ACP6	acid phosphatase 6, lysophosphatidic
OID01130	Olink Target 96 Metabolism(v.3403)	TFF2	trefoil factor 2
OID01131	Olink Target 96 Metabolism(v.3403)	S100P	S100 calcium binding protein P
OID01132	Olink Target 96 Metabolism(v.3403)	ANGPT2	angiopoietin 2
OID01133	Olink Target 96 Metabolism(v.3403)	CD2AP	CD2 associated protein
OID01134	Olink Target 96 Metabolism(v.3403)	ANGPTL7	angiopoietin like 7
OID01135	Olink Target 96 Metabolism(v.3403)	CLEC5A	C-type lectin domain containing 5A
OID01136	Olink Target 96 Metabolism(v.3403)	TINAGL1	tubulointerstitial nephritis antigen like 1
OID01138	Olink Target 96 Metabolism(v.3403)	ENO2	enolase 2
OID01139	Olink Target 96 Metabolism(v.3403)	NADK	NAD kinase
OID01140	Olink Target 96 Metabolism(v.3403)	GHRL	ghrelin and obestatin prepropeptide
OID01141	Olink Target 96 Metabolism(v.3403)	SERPINB8	serpin family B member 8
OID01142	Olink Target 96 Metabolism(v.3403)	SERPINB6	serpin family B member 6
OID01143	Olink Target 96 Metabolism(v.3403)	CDHR5	cadherin related family member 5
OID01144	Olink Target 96 Metabolism(v.3403)	CCDC80	coiled-coil domain containing 80
OID01145	Olink Target 96 Metabolism(v.3403)	DIABLO	diablo IAP-binding mitochondrial protein
OID01146	Olink Target 96 Metabolism(v.3403)	CA13	carbonic anhydrase 13
OID01147	Olink Target 96 Metabolism(v.3403)	SEMA3F	semaphorin 3F
OID01148	Olink Target 96 Metabolism(v.3403)	KLK10	kallikrein related peptidase 10
OID01149	Olink Target 96 Metabolism(v.3403)	PILRB	paired immunoglobin-like type 2 receptor beta
OID01150	Olink Target 96 Metabolism(v.3403)	ANGPTL1	angiopoietin like 1
OID01151	Olink Target 96 Metabolism(v.3403)	APLP1	amyloid beta precursor like protein 1
OID01152	Olink Target 96 Metabolism(v.3403)	ADGRG2	adhesion G protein-coupled receptor G2
OID01153	Olink Target 96 Metabolism(v.3403)	TYMP	thymidine phosphorylase
OID01154	Olink Target 96 Metabolism(v.3403)	GRAP2	GRB2-related adaptor protein 2
OID01155	Olink Target 96 Metabolism(v.3403)	LILRA5	leukocyte immunoglobulin like receptor A5
OID01156	Olink Target 96 Metabolism(v.3403)	ALDH1A1	aldehyde dehydrogenase 1 family member A1
OID01157	Olink Target 96 Metabolism(v.3403)	CD79B	CD79b molecule
OID01158	Olink Target 96 Metabolism(v.3403)	ANXA4	annexin A4
OID01159	Olink Target 96 Metabolism(v.3403)	ANXA11	annexin A11
OID01160	Olink Target 96 Metabolism(v.3403)	SIGLEC7	sialic acid binding Ig like lectin 7
OID01161	Olink Target 96 Metabolism(v.3403)	ITGB7	integrin subunit beta 7
OID01162	Olink Target 96 Metabolism(v.3403)	QDPR	quinoid dihydropteridine reductase
OID01163	Olink Target 96 Metabolism(v.3403)	SNAP23	synaptosome associated protein 23
OID01164	Olink Target 96 Metabolism(v.3403)	APEX1	apurinic/apyrimidinic endodeoxyribonuclease 1
OID01165	Olink Target 96 Metabolism(v.3403)	ENTPD5	ectonucleoside triphosphate diphosphohydrolase 5
OID01166	Olink Target 96 Metabolism(v.3403)	CLSTN2	calsyntenin 2
OID01167	Olink Target 96 Metabolism(v.3403)	COMT	catechol-O-methyltransferase
OID01168	Olink Target 96 Metabolism(v.3403)	CLUL1	clusterin like 1
OID01169	Olink Target 96 Metabolism(v.3403)	HDGF	heparin binding growth factor
OID01170	Olink Target 96 Metabolism(v.3403)	CHRDL2	chordin like 2
OID01171	Olink Target 96 Metabolism(v.3403)	CTSH	cathepsin H
OID01172	Olink Target 96 Metabolism(v.3403)	NOMO1	NODAL modulator 1
OID01173	Olink Target 96 Metabolism(v.3403)	NQO2	N-ribosyldihydronicotinamide:quinone reductase 2
OID01174	Olink Target 96 Metabolism(v.3403)	SOST	sclerostin
OID01175	Olink Target 96 Metabolism(v.3403)	FAM3C	family with sequence similarity 3 member C
OID01176	Olink Target 96 Metabolism(v.3403)	TXNDC5	thioredoxin domain containing 5
OID01177	Olink Target 96 Metabolism(v.3403)	PPP1R2	protein phosphatase 1 regulatory inhibitor subunit 2
OID01178	Olink Target 96 Metabolism(v.3403)	DPP7	dipeptidyl peptidase 7
OID01179	Olink Target 96 Metabolism(v.3403)	LRP11	LDL receptor related protein 11
OID01180	Olink Target 96 Metabolism(v.3403)	ADGRE2	adhesion G protein-coupled receptor E2
OID01181	Olink Target 96 Metabolism(v.3403)	ENPP7	ectonucleotide pyrophosphatase/phosphodiesterase 7
OID01182	Olink Target 96 Metabolism(v.3403)	SSC4D	scavenger receptor cysteine rich family member with 4 domains
OID01183	Olink Target 96 Metabolism(v.3403)	MCFD2	multiple coagulation factor deficiency 2
OID01184	Olink Target 96 Metabolism(v.3403)	REG4	regenerating family member 4
OID01185	Olink Target 96 Metabolism(v.3403)	SUMF2	sulfatase modifying factor 2
OID01186	Olink Target 96 Metabolism(v.3403)	CANT1	calcium activated nucleotidase 1
OID01187	Olink Target 96 Metabolism(v.3403)	CD1C	CD1c molecule
OID01188	Olink Target 96 Metabolism(v.3403)	GAL	galanin and GMAP prepropeptide
OID01189	Olink Target 96 Metabolism(v.3403)	CDH2	cadherin 2
OID01190	Olink Target 96 Metabolism(v.3403)	TYRO3	TYRO3 protein tyrosine kinase
OID01191	Olink Target 96 Metabolism(v.3403)	CRKL	CRK like proto-oncogene, adaptor protein
OID01192	Olink Target 96 Metabolism(v.3403)	IGFBPL1	insulin like growth factor binding protein like 1
OID01193	Olink Target 96 Metabolism(v.3403)	RTN4R	reticulon 4 receptor
OID01194	Olink Target 96 Metabolism(v.3403)	VCAN	versican
OID01195	Olink Target 96 Metabolism(v.3403)	FBP1	fructose-bisphosphatase 1
OID01196	Olink Target 96 Metabolism(v.3403)	TSHB	thyroid stimulating hormone beta
OID01197	Olink Target 96 Metabolism(v.3403)	BAG6	BCL2 associated athanogene 6
OID01198	Olink Target 96 Metabolism(v.3403)	NECTIN2	nectin cell adhesion molecule 2
OID01199	Olink Target 96 Metabolism(v.3403)	ARG1	arginase 1
OID01200	Olink Target 96 Metabolism(v.3403)	USP8	ubiquitin specific peptidase 8
OID01201	Olink Target 96 Metabolism(v.3403)	FKBP4	FK506 binding protein 4
OID01202	Olink Target 96 Metabolism(v.3403)	SDC4	syndecan 4
OID01203	Olink Target 96 Metabolism(v.3403)	PAG1	phosphoprotein membrane anchor with glycosphingolipid microdomains 1
OID01204	Olink Target 96 Metabolism(v.3403)	KYAT1	kynurenine aminotransferase 1
OID01205	Olink Target 96 Metabolism(v.3403)	DAB2	DAB2, clathrin adaptor protein
OID01206	Olink Target 96 Metabolism(v.3403)	NPDC1	neural proliferation, differentiation and control 1
OID01207	Olink Target 96 Metabolism(v.3403)	METRNL	meteorin like, glial cell differentiation regulator
OID01208	Olink Target 96 Metabolism(v.3403)	MEP1B	meprin A subunit beta
OID01209	Olink Target 96 Metabolism(v.3403)	ROR1	receptor tyrosine kinase like orphan receptor 1
OID01211	Olink Target 96 Metabolism(v.3403)	RNASE3	ribonuclease A family member 3
