# Supplementary material for: The development of blood protein profiles in extremely preterm infants follows a stereotypic evolution pattern
Source: Commun Med (Lond). 2023 Aug 2;3:107. doi: 10.1038/s43856-023-00338-1 (PMC10397184; doi:10.1038/s43856-023-00338-1)
Supplement: Supplementary file 6 — Supplementary Data 3 [file 43856_2023_338_MOESM6_ESM.xlsx]

## Sheet: Sheet1
Supplementary Data 3. Inter- and intra- individual variability of proteins
Protein	Average NPX	Inter-individual variability	Intra-individual variability
4E-BP1	9.85714	1.10811	1.05607
ACAN	6.49496	0.297892	0.30792
ACE2	5.17099	0.756051	0.834647
ACP6	3.24551	0.483816	0.259316
ADA	6.4339	0.764986	0.665428
ADAM-TS13	7.05527	0.169874	0.149943
ADGRE2	5.19511	0.501224	0.45352
ADGRG2	6.24912	0.357415	0.290538
ADM	7.32653	1.48693	0.752222
AGRP	8.98802	0.726213	0.897487
AHCY	1.24471	0.840162	0.738947
ALCAM	8.25938	0.287552	0.295326
ALDH1A1	1.85643	0.800443	0.603484
AMBP	7.4927	0.290399	0.262012
ANG	5.54396	0.555532	0.526181
ANGPT1	10.4853	0.864785	0.983335
ANGPT2	4.62024	0.477197	0.562093
ANGPTL1	4.42916	0.437629	0.548663
ANGPTL3	6.20049	0.466214	0.461993
ANGPTL4	5.18409	0.671534	0.626551
ANGPTL7	1.11979	0.450015	0.355232
ANXA11	-0.240288	0.944401	0.817578
ANXA4	0.250237	0.465963	0.353744
AOC3	3.93402	0.363537	0.679042
AP-N	5.99031	0.323308	0.274917
APEX1	4.08907	1.4291	1.4994
APLP1	7.74929	1.10964	0.872288
APOM	5.9674	0.438222	0.426727
APP	3.72642	0.817683	0.91778
ARG1	0.912339	1.42394	1.30632
ARSA	5.31715	0.529308	0.515238
ARTN	1.09229	0.364462	0.400793
AXIN1	3.62963	1.03823	0.878472
AXL	10.4747	0.305085	0.262948
AZU1	4.40109	1.37161	1.25289
B4GALT1	5.53747	0.438992	0.57645
B4GAT1	6.07903	0.321435	0.272193
BAG6	3.34343	0.73821	0.681767
BCAM	6.29548	0.343199	0.380291
Beta-NGF	0.208249	0.0948783	0.086841
BLM hydrolase	4.03228	0.539452	0.47426
BLVRB	2.02252	1.17924	1.04259
BMP-6	5.35721	0.628763	0.646434
BNP	2.96518	1.74528	2.08575
BOC	6.73086	0.351892	0.439938
BST1	2.28047	0.287019	0.247402
C1QTNF1	3.44263	0.419151	0.427279
C2	6.73401	0.394776	0.404147
CA1	4.75313	2.15516	2.02577
CA13	3.54644	1.08108	0.961276
CA2	5.13465	1.70182	1.6161
CA3	2.43533	0.805039	0.74326
CA4	1.75086	0.301966	0.269989
CA5A	2.93462	1.27258	1.01942
CA6	0.973295	0.606939	0.654243
CANT1	5.40628	0.296164	0.292855
CASP-3	6.73693	1.01172	0.914833
CASP-8	2.96711	1.06139	0.849316
CCDC80	7.54028	0.630708	0.542914
CCL11	6.7511	0.611687	0.971604
CCL14	6.68085	0.351316	0.314418
CCL15	9.01583	0.556924	0.515612
CCL16	4.82558	0.872189	1.50196
CCL17	10.0555	1.25492	1.33339
CCL18	3.3883	0.583868	0.64399
CCL19	9.90055	0.711239	0.631713
CCL20	9.88425	1.22726	1.182
CCL21	4.13139	0.474533	0.387748
CCL23	10.2238	0.658275	0.812784
CCL24	5.60575	0.86768	0.701025
CCL25	7.14726	0.528235	0.431025
CCL28	1.7797	0.520841	0.509983
CCL3	8.2408	0.953908	0.766843
CCL4	7.23921	0.82717	0.80422
CCL5	5.08656	0.986008	1.07275
CD109	6.49191	0.478597	0.319979
CD163	9.06032	0.589571	0.528209
CD164	4.98216	0.475697	0.488899
CD177	6.89752	1.49523	0.932049
CD1C	4.90843	0.394656	0.505614
CD209	6.67511	0.353533	0.250407
CD244	5.67743	0.425963	0.38997
CD2AP	6.15681	1.34294	1.2568
CD300LG	6.06219	0.472446	0.421935
CD4	6.1363	0.35234	0.317855
CD40	11.9638	0.425584	0.344461
CD40-L	7.40514	1.6189	1.83394
CD46	4.15995	0.312327	0.285843
CD5	5.79378	0.531095	0.505795
CD58	4.35788	0.299994	0.229114
CD59	1.29394	0.381593	0.318336
CD6	5.95653	0.745597	0.719106
CD69	4.32115	0.921442	0.855253
CD74	1.86275	0.572032	0.460999
CD79B	3.19807	0.573167	0.542853
CD84	5.45411	0.488879	0.565429
CD8A	9.1952	0.856471	0.649332
CD93	12.254	0.201342	0.191937
CD97	6.33807	0.502508	0.454035
CD99L2	5.11896	0.325579	0.282883
CDCP1	2.62654	0.778799	0.588034
CDH1	5.57614	0.376783	0.389111
CDH2	5.34575	0.326054	0.260209
CDH5	5.21326	0.352444	0.317709
CDHR5	2.29946	0.377881	0.322754
CDON	7.54982	0.500271	0.723634
CEACAM8	4.81208	1.19721	1.07443
CES1	1.48157	0.761014	0.985817
CFHR5	4.74843	0.754226	0.359268
CGA	6.34796	1.06447	1.58171
CHI3L1	6.33978	0.705126	0.680708
CHIT1	3.68954	1.14834	0.723927
CHL1	3.68435	0.284928	0.275867
CHRDL2	3.81066	0.599195	0.703164
CLEC11A	7.19534	0.630022	0.495738
CLEC14A	7.63815	0.405627	0.366387
CLEC5A	4.73577	0.759526	0.716052
CLMP	4.93223	0.381244	0.498941
CLSTN2	3.89744	0.443396	0.561366
CLUL1	6.59084	0.593879	0.496006
CNDP1	0.352829	0.434417	0.389108
CNTN1	5.45441	0.359158	0.298531
CNTN4	7.00635	0.341044	0.324083
COCH	5.42572	0.453695	0.354319
COL18A1	3.95829	0.331265	0.287101
COL1A1	4.80063	0.241434	0.281642
COLEC12	10.4545	0.398154	0.607098
COMP	8.67841	0.408926	0.411254
COMT	3.14945	0.960141	0.872203
CPA1	5.65734	0.946347	0.73469
CPB1	4.96474	0.497838	0.409171
CR2	6.71499	0.517872	0.703626
CRELD2	4.99185	0.486075	0.496377
CRHBP	5.03226	0.339146	0.313535
CRIM1	3.44771	0.322299	0.2773
CRKL	7.94204	1.23964	1.17459
CRTAC1	2.23398	0.321108	0.260378
CSF-1	10.9159	0.131874	0.126314
CST3	7.44553	0.358493	0.296979
CST5	8.44554	0.576609	0.777446
CST6	7.74571	0.496373	0.764739
CSTB	5.80629	0.818657	1.02971
CTRC	8.71738	0.91458	0.673497
CTSD	3.65024	0.551875	0.460834
CTSF	3.36478	0.362971	0.415934
CTSH	0.266445	0.652606	0.491067
CTSL1	7.06501	0.553744	0.437613
CTSO	1.77121	0.316546	0.312083
CTSZ	4.98285	0.310725	0.257313
CX3CL1	4.85386	0.451023	0.37562
CXCL1	10.557	0.900753	0.852169
CXCL10	8.99496	1.29517	1.12704
CXCL11	7.18483	1.24371	0.980244
CXCL16	6.98819	0.505715	0.748595
CXCL5	11.5864	1.1103	1.01392
CXCL6	8.28317	0.818294	0.904543
CXCL9	5.88674	1.1015	0.879073
DAB2	1.37392	0.597615	0.528114
DAG1	5.12453	0.460864	0.454437
DCN	5.67838	0.24446	0.208464
DDC	6.26778	0.864614	0.860532
DECR1	6.202	1.27042	1.22018
DEFA1	1.21525	0.849594	0.804685
DIABLO	1.78351	0.692982	0.627732
Dkk-1	10.6098	0.42097	0.368301
DKK3	5.50491	0.481673	0.381544
DLK-1	11.4948	0.218149	0.485312
DNER	10.0367	0.193505	0.189276
DPP4	4.8234	0.370428	0.567117
DPP7	3.07948	0.836865	0.765976
DSC2	7.15006	0.428745	0.656971
EFEMP1	4.49691	0.307316	0.289138
EGFR	2.22482	0.168147	0.185379
EN-RAGE	5.10785	1.42669	1.40662
ENG	2.36158	0.228736	0.23691
ENO2	3.44818	0.834699	0.78397
ENPP2	9.20177	0.276623	0.272786
ENPP7	5.31286	0.867704	0.910082
ENTPD5	2.00376	0.320207	0.287241
Ep-CAM	5.80565	0.609077	0.805312
EPHB4	7.48191	0.330753	0.397972
ESAM	5.99538	0.341088	0.350086
F11	4.76792	0.65496	0.639371
F7	3.68196	0.388721	0.376433
FABP2	10.0084	0.974636	1.25672
FABP4	5.46101	0.860478	0.760466
FAM3C	8.82874	0.235733	0.292711
FAP	3.26249	0.279713	0.248605
FAS	4.96677	0.403752	0.293504
FBP1	0.582247	1.09265	0.785298
FCER2	6.28849	0.585763	0.574023
FCGR2A	2.85497	0.641121	0.644565
FCGR3B	3.53734	0.616006	0.560899
FCN2	5.27289	0.850991	0.570968
FCRL1	6.06131	0.720548	0.776494
FCRL5	2.63464	0.457754	0.574949
FETUB	0.975165	0.548742	0.534215
FGF-19	7.42496	0.799742	1.04334
FGF-21	5.70353	2.5452	2.47737
FGF-23	7.46989	1.31418	1.36734
FGF-5	1.1557	0.317951	0.367672
FKBP4	3.01275	1.00395	1.11225
Flt3L	9.31595	0.612141	0.615305
FS	11.0941	0.559882	0.513834
FSTL3	4.65842	0.421072	0.585373
FUCA1	6.73338	0.916982	0.436019
FUT3/FUT5	4.21141	0.52053	0.486308
GAL	6.4903	0.928885	0.764539
Gal-3	3.74653	0.637048	0.550431
Gal-4	4.1194	0.736768	0.822539
Gal-9	8.64706	0.448518	0.358021
GAS6	5.53886	0.331031	0.330407
GDF-15	6.9027	0.685805	0.953664
GDF-2	11.3541	0.809705	0.951726
GDNF	2.23378	0.321039	0.371046
GH	11.1623	0.410327	0.367561
GHRL	3.81798	0.764313	0.704439
GIF	7.41478	0.797463	0.656575
GLO1	7.74139	0.701957	0.687704
GNLY	0.408152	0.435918	0.327668
GP1BA	5.86952	0.407889	0.361029
GP6	2.41107	0.818563	0.799211
GRAP2	1.7296	0.846886	0.729904
GRN	5.60665	0.338748	0.289078
GT	0.839769	0.684687	0.600737
GUSB	5.27139	0.65929	0.858585
HAOX1	5.1634	1.59893	1.87254
HAVCR2	4.49532	0.469902	0.384443
HB-EGF	7.11474	0.851445	0.769771
HDGF	2.9222	1.38521	1.36507
HGF	9.19317	0.575116	0.578444
HO-1	11.6607	0.521266	0.534473
hOSCAR	10.6587	0.268581	0.196577
HSP 27	10.4056	0.417709	0.426012
HTRA2	2.31518	0.506573	0.527634
ICAM-2	5.37276	0.360729	0.262312
ICAM1	7.26035	0.535407	0.583695
ICAM3	2.64123	0.388009	0.387316
IDUA	7.12081	0.385969	0.429233
IFN-gamma	6.92802	1.76531	1.73972
IGF2R	8.66418	0.272624	0.243657
IGFBP-1	8.30092	1.28518	1.38252
IGFBP-2	10.1962	0.513461	0.516138
IGFBP-7	8.02601	0.335867	0.353182
IGFBP3	2.36218	0.388661	0.523104
IGFBP6	5.96392	0.461639	0.673071
IGFBPL1	5.83318	0.395834	0.593292
IgG Fc receptor II-b	4.0897	1.04854	0.460285
IGLC2	3.58888	0.766386	0.655605
IL-10RA	0.523258	0.456197	0.309078
IL-10RB	7.05024	0.220978	0.170155
IL-12B	7.33038	0.804577	0.763163
IL-15RA	2.11096	0.484867	0.372865
IL-17A	2.16348	0.946916	1.15752
IL-17C	6.59654	1.12596	1.48923
IL-17D	3.79417	0.360376	0.306864
IL-17RA	4.25996	0.637581	0.233372
IL-18BP	6.13301	0.540505	0.438081
IL-18R1	9.19362	0.448152	0.37364
IL-1ra	6.4643	0.907276	1.14337
IL-1RT1	5.06823	0.31823	0.28341
IL-1RT2	6.57371	0.587287	0.561224
IL-20	0.403429	0.268978	0.230909
IL-20RA	0.465486	0.322287	0.240726
IL-22 RA1	2.41046	0.483983	0.521267
IL-24	0.820133	0.8108	0.819503
IL-27	5.78	0.527234	0.420459
IL-2RB	0.0575184	0.270378	0.251253
IL-4RA	3.38256	0.563197	0.437078
IL-6RA	12.1097	0.414367	0.306275
IL10	4.76998	1.13304	0.954817
IL13	-0.0182876	0.445679	0.320199
IL13RA1	2.47035	0.238226	0.205411
IL16	6.88341	0.880291	0.785192
IL18	7.9219	0.879114	0.735114
IL1RL2	5.0257	0.465316	0.358473
IL2	0.0541656	0.275914	0.259657
IL2-RA	5.30088	0.502319	0.539241
IL33	0.733946	0.444881	0.357472
IL4	-0.364133	0.451005	0.403204
IL5	0.135785	0.361574	0.307461
IL6	4.48807	1.55594	1.7688
IL7	1.89451	0.583764	0.540836
IL7R	1.74216	0.486195	0.51022
IL8	8.11984	1.07656	1.04598
INHBC	1.87331	0.541394	0.93367
ITGA5	4.49784	0.371496	0.346934
ITGAM	-0.557479	0.376844	0.328521
ITGB1	7.77229	0.272133	0.3896
ITGB1BP2	5.00732	1.00304	0.908491
ITGB2	4.80581	0.525098	0.468488
ITGB7	1.85935	0.458413	0.492999
JAM-A	6.62347	0.433217	0.559818
KIM1	9.31538	1.22349	1.06418
KIT	3.95929	0.302335	0.392633
KLK10	3.20403	0.853271	0.752941
KLK6	5.58416	0.478933	0.696824
KYAT1	7.65954	1.18175	1.0774
LAIR1	5.98041	0.612638	0.427578
LAMA4	7.73784	0.432861	0.424679
LAP TGF-beta-1	7.68807	0.575845	0.583092
LCN2	1.0764	0.5726	0.553768
LDL receptor	7.46916	0.704492	1.09635
LEP	2.20806	1.08506	1.77186
LGMN	6.24922	0.523572	0.48578
LIF	0.646513	0.711285	0.622862
LIF-R	4.6568	0.304965	0.281919
LILRA5	4.91715	0.62202	0.641922
LILRB1	2.82657	0.49727	0.385465
LILRB2	3.38815	0.57309	0.396011
LILRB5	4.80909	0.673718	0.296005
LOX-1	7.67238	1.21738	1.22293
LPL	10.5413	0.408398	0.439968
LRIG1	3.29653	0.365951	0.302136
LRP11	5.78254	0.417221	0.337905
LTBP2	2.99721	0.391234	0.353268
LTBR	6.7538	0.360221	0.383567
LYVE1	7.1349	0.347182	0.35311
MARCO	5.45467	0.431307	0.430245
MATN2	9.72423	0.535243	0.527408
MB	4.78777	0.744609	0.814154
MBL2	9.77691	0.963755	0.627647
MCFD2	4.67878	0.316958	0.488547
MCP-1	12.8204	0.699671	0.696628
MCP-2	7.71066	0.873688	0.886653
MCP-3	1.76883	0.922768	0.80527
MCP-4	13.9392	0.986755	1.12624
MEGF9	4.46993	0.28526	0.334742
MEP1B	1.28411	0.665879	0.782553
MEPE	6.04215	0.633621	0.407006
MERTK	6.13579	0.484442	0.34306
MESDC2	3.1864	0.852001	0.739254
MET	3.06669	0.274825	0.330652
METRNL	4.53924	0.355894	0.264285
MFAP5	2.74895	0.376448	0.399491
MFGE8	5.82641	0.644382	0.637416
MIF	7.70567	1.15325	1.17646
MMP-1	15.3236	0.737724	0.562909
MMP-10	11.4883	0.550529	0.664007
MMP-2	4.36275	0.322452	0.35794
MMP-3	5.28011	0.820226	0.825128
MMP-9	5.89122	0.870707	0.881293
MMP12	8.30726	1.04971	0.940473
MMP7	13.3601	0.197752	0.171335
MPO	3.25895	0.79711	0.74577
MSMB	5.13665	0.915221	0.390386
MYOC	3.92095	0.576224	0.803737
NADK	4.83011	1.23839	1.15045
NCAM1	5.22761	0.296334	0.231947
NECTIN2	8.04479	0.317281	0.323878
NEMO	6.04635	1.00807	0.916856
NID1	6.46282	0.403434	0.370048
NID2	5.16075	0.576342	0.512811
NOMO1	6.25579	0.412452	0.414964
Notch 3	6.79427	0.442159	0.379356
NOTCH1	4.63596	0.248328	0.259321
NOV	7.15069	0.548247	0.507983
NPDC1	7.51507	0.431502	0.53133
NPTXR	4.4494	0.51647	0.365472
NQO2	-0.417886	0.522762	0.443673
NRP1	1.64764	0.188497	0.165308
NRTN	0.0481805	0.234598	0.204876
NT-3	1.11728	0.359959	0.372808
NT-proBNP	6.44328	1.80435	2.37348
NUDT5	4.47895	0.864734	0.840989
OMD	9.47055	0.485162	0.383901
OPG	9.73839	0.465708	0.381107
OPN	11.362	0.497142	0.28405
OSM	4.92506	1.31757	1.28744
OSMR	1.03853	0.286817	0.245657
P4HB	3.2661	0.46113	0.419024
PAG1	3.97717	0.677836	0.553848
PAI	7.1235	0.786483	0.842411
PAM	2.40699	0.299135	0.23296
PAMR1	5.06681	0.389122	0.349285
PAPPA	3.69677	0.826691	0.713046
PARK7	4.75897	1.03267	0.951296
PARP-1	3.40008	1.50949	1.51527
PCOLCE	6.10726	0.407733	0.367428
PCSK9	3.5073	0.586249	0.58522
PD-L1	5.56789	0.519948	0.394468
PD-L2	2.41202	0.481211	0.371392
PDGF subunit A	4.49916	0.863466	0.932061
PDGF subunit B	10.6299	0.933381	1.04761
PDGFRB	6.62012	0.337806	0.215653
PEAR1	6.63845	0.29271	0.296876
PEBP1	5.28038	1.18655	1.18175
PECAM-1	4.44343	0.322346	0.296867
PGF	9.28476	0.389885	0.444074
PGLYRP1	7.07731	0.870586	0.809112
PI3	5.22881	0.770511	1.36041
PIgR	6.64548	0.338008	0.395671
PILRA	5.08207	0.487249	0.37373
PILRB	4.93321	0.665649	0.477568
PLA2G4A	2.79608	0.572977	0.530941
PLA2G7	1.81491	0.447284	0.420152
PLC	9.82957	0.225385	0.215216
PLTP	2.29685	0.387437	0.344601
PLXNB2	2.01951	0.273376	0.236462
PON3	3.5097	0.744374	0.654979
PPIB	5.07537	0.729282	0.673688
PPP1R2	3.80739	0.856152	0.931344
PRCP	1.888	0.471739	0.382967
PRELP	7.39587	0.422967	0.387849
PROC	2.75105	0.441996	0.45221
PRSS2	2.87944	0.681317	0.511285
PRSS27	9.72195	0.57324	0.363647
PRSS8	9.47697	0.237422	0.271
PRTN3	5.2788	1.05707	1.029
PSGL-1	4.19751	0.31926	0.252844
PSP-D	4.40354	0.904335	0.866038
PTPN6	2.00639	0.658718	0.550651
PTPRF	5.94328	0.306751	0.366044
PTPRS	1.75417	0.256035	0.247119
PTX3	5.42448	0.444989	0.46224
QDPR	4.83929	0.886574	0.854542
QPCT	1.43451	0.333381	0.262715
RAGE	14.4173	0.404048	0.406495
RARRES2	11.2483	0.329279	0.350323
REG1A	6.2246	1.06969	1.01635
REG3A	1.05316	0.355436	0.330284
REG4	10.3917	0.698335	0.676572
RELT	6.60428	0.377561	0.496853
REN	9.24655	0.376381	0.56703
RETN	8.16215	0.752306	0.783096
RNASE3	3.84833	1.95936	1.64224
ROBO1	6.97579	0.390032	0.613533
ROR1	5.73739	0.331757	0.405421
RTN4R	1.0644	0.281382	0.218199
S100P	1.16328	0.737695	0.650488
SAA4	2.9335	0.756336	0.567544
SCARF1	9.11349	0.480236	0.409252
SCF	8.10946	0.606196	0.742977
SCGB3A1	3.39598	0.754301	0.735156
SCGB3A2	6.62783	1.01252	1.40326
SDC4	5.25827	0.918694	0.919931
SELE	11.4122	0.636225	0.62609
SELL	8.25869	0.405334	0.489773
SELP	10.3142	0.588821	0.580777
SEMA3F	3.81833	0.360485	0.507512
SEMA7A	7.38998	0.421676	0.400558
SERPINA12	3.30124	1.10777	1.07805
SERPINA5	8.3714	0.435306	0.36825
SERPINA7	5.44526	0.387937	0.405728
SERPINB6	4.03279	0.639065	0.638347
SERPINB8	1.81993	1.06262	0.938153
SHPS-1	4.27545	0.41207	0.248866
SIGLEC7	3.18059	0.512953	0.397977
SIRPB1	5.09159	0.51365	0.36685
SIRT2	4.97922	1.44021	1.35276
SLAMF1	1.24557	0.391751	0.457589
SLAMF7	2.2871	0.740746	0.66002
SNAP23	2.51574	1.06586	0.954236
SNAP29	5.77436	1.04693	0.940912
SOD1	1.47219	0.777849	0.70176
SOD2	9.84722	0.167166	0.157777
SORT1	9.61352	0.275268	0.307128
SOST	3.67459	0.63116	0.513557
SPARCL1	3.70743	0.363235	0.323842
SPINK1	7.67493	0.655979	0.903542
SPINK5	2.49083	0.423119	0.538845
SPINT1	4.56496	0.342289	0.387134
SPINT2	4.50285	0.488706	0.37883
SPON1	1.94517	0.334779	0.333946
SPON2	9.24138	0.0961697	0.0892278
SRC	6.61828	0.848997	0.738237
SSC4D	7.10292	1.60264	1.35903
ST1A1	3.3058	1.2592	1.20201
ST2	7.54915	1.01214	1.37536
ST6GAL1	3.13275	0.474345	0.488461
STAMBP	5.88283	1.08193	1.07967
STIP1	1.63065	0.866419	0.709481
STK4	4.21818	1.19098	1.02941
SUMF2	4.88491	0.669175	0.548715
t-PA	4.52743	0.649203	0.678299
TCN2	4.18876	0.416901	0.405988
TF	5.62539	0.449973	0.484509
TFF2	5.95914	0.72065	0.852953
TFF3	7.89002	0.421641	0.634803
TFPI	8.25156	0.45911	0.353556
TGF-alpha	4.58159	0.713832	0.724268
TGFBI	10.3678	0.407476	0.373662
TGFBR3	5.53493	0.424913	0.508913
TGM2	8.50841	1.16108	1.09618
THBS2	6.03838	0.181572	0.154358
THBS4	7.87055	0.506543	0.445705
THOP1	6.41067	0.592094	0.544034
THPO	3.82536	0.521211	0.577975
TIE1	3.0304	0.274411	0.219773
TIE2	8.5741	0.253115	0.183751
TIMD4	6.05877	0.645849	0.653313
TIMP1	5.88759	0.456881	0.453349
TIMP4	2.64828	0.577124	0.511067
TINAGL1	3.40855	0.289149	0.266384
TLT-2	6.42593	0.433725	0.385305
TM	11.8317	0.273068	0.214979
TMSB10	5.85148	1.40048	1.23515
TNC	7.14125	0.468094	0.629037
TNF	3.38922	0.640153	0.506292
TNF-R1	8.04768	0.425511	0.532873
TNF-R2	6.87503	0.552468	0.464986
TNFB	5.42303	0.578687	0.576465
TNFRSF10A	4.36893	0.408815	0.370448
TNFRSF10C	5.0915	0.55313	0.473634
TNFRSF11A	8.28868	0.396256	0.526112
TNFRSF13B	9.36169	0.49887	0.530663
TNFRSF14	6.03914	0.369607	0.322593
TNFRSF9	8.88764	0.493224	0.439752
TNFSF13B	7.23749	0.618865	0.564046
TNFSF14	6.19651	0.930999	0.90693
TNXB	3.08724	0.295998	0.348999
TPP1	6.33065	0.527559	0.480821
TR	5.21687	0.608777	0.823439
TR-AP	4.98935	0.402787	0.408645
TRAIL	7.94424	0.454796	0.585467
TRAIL-R2	8.13173	0.466928	0.616011
TRANCE	5.62927	0.820352	1.05924
TSHB	3.96906	0.85287	0.681409
TSLP	0.592991	0.528581	0.52957
TWEAK	7.92667	0.460219	0.457344
TXNDC5	3.02683	0.488334	0.56177
TYMP	4.56248	0.989554	0.778992
TYRO3	4.70301	0.289904	0.256946
U-PAR	6.65592	0.446002	0.444664
UMOD	0.986852	0.314395	0.268048
uPA	10.2948	0.400941	0.424601
USP8	1.17022	0.795937	0.734628
VASN	3.67673	0.286643	0.262733
VCAM1	6.66301	0.330192	0.264731
VCAN	5.61362	0.467509	0.401747
VEGFA	12.6409	0.446694	0.454539
VEGFD	8.20051	0.571649	0.799679
VSIG2	5.11254	0.504973	0.458107
VSIG4	8.29162	0.716057	0.877148
vWF	7.61103	0.791614	0.781693
WFIKKN2	8.7931	0.543259	0.776546
XCL1	5.21078	0.599337	0.519085
XG	5.40616	0.497112	0.440568
