# Supplementary material for: The development of blood protein profiles in extremely preterm infants follows a stereotypic evolution pattern
Source: Commun Med (Lond). 2023 Aug 2;3:107. doi: 10.1038/s43856-023-00338-1 (PMC10397184; doi:10.1038/s43856-023-00338-1)
Supplement: Supplementary file 7 — Supplementary Data 4 [file 43856_2023_338_MOESM7_ESM.xlsx]

## Sheet: Sheet1
Supplementary Data 4. Expressions of proteins in time-series clusters
Protein	Cluster	Average NPX per visit									Postnatal days Adjust P-value
		PND1	PND3	PND7	PND14	PNW4	PMW30	PMW32	PMW36	PMW40
4E-BP1	Cluster_5	10.581	9.99006	10.1506	10.0554	9.93828	9.77616	9.58197	9.35466	8.98829	2.54326e-44
ACAN	Cluster_7	6.17989	6.26713	6.33898	6.51873	6.59599	6.60786	6.62984	6.70269	6.82441	4.70251e-115
ACE2	Cluster_5	6.14046	5.30627	5.29739	5.44067	5.58258	5.32489	5.09678	4.29341	3.82587	2.69886e-172
ADA	Cluster_8	6.52415	6.15874	6.20946	6.31212	6.44857	6.52508	6.56774	6.61743	6.65433	4.10314e-08
ADAM-TS13	Cluster_7	6.96378	7.00201	6.98828	7.0336	7.06782	7.06111	7.10294	7.16371	7.17431	8.53925e-55
ADGRG2	Cluster_8	6.23978	6.19803	6.06407	6.17802	6.16694	6.34735	6.49766	6.3631	6.1837	0.000164694
ADM	Cluster_2	7.3122	7.18786	7.55373	7.67315	7.61123	7.45575	7.38635	7.1303	6.64153	3.22565e-24
AGRP	Cluster_5	9.89742	9.81276	9.51367	9.25027	8.87507	8.62222	8.5126	8.20607	7.54615	1.84189e-249
AHCY	Cluster_4	2.07798	1.32938	1.23653	1.10331	1.13739	1.1202	1.05096	1.02084	0.868028	2.26577e-20
ALCAM	Cluster_1	8.32444	8.49096	8.4212	8.40823	8.3261	8.22851	8.13991	7.96744	7.92159	1.228e-114
ANG	Cluster_7	4.8224	5.54208	5.62228	5.57821	5.69754	5.53212	5.53774	5.82157	6.00141	1.33012e-43
ANGPT1	Cluster_6	9.76886	9.43056	10.1795	10.8236	10.8832	10.9314	10.9594	11.0319	10.9459	5.01935e-44
ANGPT2	Cluster_1	4.6941	5.01738	5.07475	4.92188	4.78565	4.63982	4.51609	4.05868	3.64976	1.39944e-184
ANGPTL1	Cluster_7	4.08556	3.72037	4.16488	4.53969	4.53912	4.68751	4.89595	4.91354	4.61394	5.91148e-75
ANGPTL3	Cluster_6	5.77508	6.01795	6.03021	6.32928	6.56059	6.51836	6.427	6.30102	6.14521	2.89345e-09
ANGPTL4	Cluster_1	4.67944	5.42015	5.63001	5.5003	5.36239	5.07643	4.93158	5.0062	5.08429	6.2851e-06
ANGPTL7	Cluster_4	1.27722	0.958631	1.1453	1.24853	1.12505	1.12356	1.12402	1.07684	0.962784	0.0013614
AOC3	Cluster_7	3.25304	3.25538	3.3175	3.67566	4.05502	4.21961	4.52768	4.73238	4.91269	0
AP-N	Cluster_7	5.77633	5.90075	5.90456	6.01373	6.19094	6.09902	6.04624	6.04674	6.11478	2.16807e-25
APEX1	Cluster_5	5.48632	4.33991	4.66198	4.15559	4.18396	4.04563	3.49711	3.21914	2.68905	1.53641e-67
APLP1	Cluster_8	8.09786	7.9085	7.5227	7.4572	7.02183	7.59967	7.67898	7.85737	8.27809	0.000754678
APOM	Cluster_7	5.71748	5.67709	5.61022	5.93609	6.12959	6.15015	6.17182	6.21061	6.38838	7.48475e-83
APP	Cluster_6	2.96021	2.73724	3.3623	4.00083	4.1789	4.20793	4.14001	4.29256	4.30125	2.62164e-69
ARSA	Cluster_7	4.60822	4.98672	5.21	5.47796	5.57076	5.55898	5.56665	5.67652	5.54927	4.16951e-56
ARTN	Cluster_1	1.08971	1.45097	1.43119	1.2832	1.14614	0.985539	0.883072	0.766223	0.628951	5.26755e-107
AXL	Cluster_2	10.6377	10.5045	10.3771	10.5512	10.5384	10.5059	10.5029	10.3981	10.2262	1.39961e-28
AZU1	Cluster_3	4.39117	4.24505	4.59306	4.69975	5.16782	4.77009	4.45054	4.05689	3.4628	2.67604e-12
B4GALT1	Cluster_5	6.16965	5.86751	5.76734	5.7824	5.61347	5.41643	5.2936	4.96652	4.64607	1.80369e-245
B4GAT1	Cluster_1	6.0641	6.24599	6.15026	6.17972	6.0631	6.00245	5.91633	5.91523	6.12287	8.62149e-08
BAG6	Cluster_4	3.90519	3.39617	3.43616	3.32851	3.25595	3.30863	3.2156	3.12931	2.88957	1.89146e-21
BCAM	Cluster_5	6.8006	6.44425	6.36846	6.34334	6.29134	6.20421	6.1829	5.98434	5.83922	2.73174e-122
BLM hydrolase	Cluster_5	4.09295	4.29342	4.17295	4.08775	4.04006	3.98687	3.93032	3.86996	3.69399	3.03189e-23
BLVRB	Cluster_5	2.42099	2.20718	2.31376	2.10567	2.06247	2.00386	1.82602	1.64318	1.405	2.35923e-18
BMP-6	Cluster_6	4.68453	4.80516	5.30455	5.69562	5.7302	5.64464	5.61543	5.60741	5.53101	5.66067e-27
BNP	Cluster_5	4.46185	4.94726	4.36996	3.36457	2.29124	1.7911	1.54846	1.39789	1.06669	4.87546e-113
BOC	Cluster_6	6.18703	6.39617	6.67913	6.8215	6.9267	7.05466	7.06664	6.98091	6.72513	1.60827e-33
BST1	Cluster_6	2.1283	2.19419	2.2526	2.39195	2.43261	2.36554	2.30912	2.26288	2.30029	0.004881
C1QTNF1	Cluster_7	3.17869	3.11062	3.29294	3.41022	3.52967	3.47884	3.5782	3.74904	3.88451	2.60951e-84
CA5A	Cluster_8	3.16777	2.60725	2.5405	2.54845	2.96264	2.92419	3.16037	3.24495	3.43455	1.46363e-09
CA6	Cluster_7	0.278449	0.347471	0.592134	0.912254	1.07291	1.20295	1.38854	1.64745	1.77187	3.03193e-187
CANT1	Cluster_1	5.30567	5.38109	5.59167	5.64049	5.55438	5.48622	5.38246	5.19338	5.13004	3.09086e-35
CASP-3	Cluster_2	7.05332	6.6297	6.96256	6.80442	6.89582	6.9366	6.71659	6.4471	6.10593	1.29353e-15
CASP-8	Cluster_4	3.50494	2.77436	3.03864	2.92088	3.03401	3.05118	2.9133	2.78455	2.59331	1.4627e-05
CCDC80	Cluster_6	7.05432	7.2083	7.51482	7.74168	7.83142	7.77536	7.8274	7.72752	7.44978	6.08115e-08
CCL11	Cluster_6	5.30741	5.92011	6.27269	6.97186	7.45109	7.61425	7.56455	7.40913	7.11556	1.0065e-85
CCL14	Cluster_5	6.85942	6.69915	6.71682	6.77733	6.79169	6.62455	6.5858	6.56662	6.48337	1.00583e-24
CCL15	Cluster_1	8.99023	9.35579	9.4579	9.38728	9.30099	9.00949	8.79901	8.49174	8.22627	9.50212e-153
CCL16	Cluster_7	2.48769	3.33975	3.9559	4.88994	5.79936	5.7744	5.97429	6.30534	6.41434	1.15849e-218
CCL17	Cluster_7	8.7293	9.00435	9.34392	10.4255	10.5569	10.805	10.7021	10.9343	10.8605	4.9296e-68
CCL18	Cluster_7	2.58945	2.86183	3.18968	3.44834	3.57316	3.53216	3.57265	3.84135	4.36225	3.37604e-173
CCL20	Cluster_3	9.75123	9.41152	10.0576	10.4977	11.019	10.6096	10.2808	9.13239	8.59181	4.19617e-26
CCL21	Cluster_1	3.88728	4.53813	4.18838	4.19228	4.25306	3.99296	3.97013	4.0046	4.17923	0.000407217
CCL23	Cluster_5	11.4218	10.5871	10.525	10.2875	10.1894	9.82945	9.67638	9.57152	9.4624	7.67163e-144
CCL24	Cluster_6	4.46602	5.41847	5.76906	5.91676	6.04313	5.81754	5.65203	5.87103	5.9522	1.01704e-25
CCL25	Cluster_1	7.01412	7.24941	7.32286	7.48486	7.47439	7.23053	7.08185	6.80088	6.71328	1.55214e-49
CCL28	Cluster_7	1.24081	1.50621	1.75808	1.857	1.95256	1.95269	2.07366	1.9441	1.98462	3.20437e-32
CCL3	Cluster_6	8.07765	7.6124	8.06002	8.50556	8.54137	8.52522	8.47223	8.41821	8.24443	5.17439e-07
CCL4	Cluster_6	6.85128	6.50302	7.03155	7.49692	7.55691	7.58868	7.54797	7.52876	7.43841	7.01938e-22
CCL5	Cluster_6	4.52937	3.9958	4.58634	5.37935	5.43975	5.55995	5.63005	5.61176	5.62391	1.15369e-44
CD109	Cluster_3	6.34926	6.40797	6.49211	6.71831	6.75476	6.62574	6.57744	6.36967	6.24603	6.31022e-07
CD163	Cluster_1	9.06705	9.3659	9.1714	9.29777	9.19223	9.13243	9.05282	8.74127	8.40482	1.68945e-62
CD164	Cluster_5	5.33486	5.01823	5.15004	5.15667	5.11492	4.99197	4.85857	4.68052	4.41152	1.54286e-76
CD177	Cluster_2	7.24296	7.28146	7.53419	7.47675	7.2106	6.8672	6.41245	6.05766	5.71829	1.25501e-128
CD1C	Cluster_8	4.67899	4.51538	4.4105	4.66907	4.674	5.00164	5.25333	5.4941	5.67176	2.85952e-259
CD209	Cluster_7	6.49563	6.5808	6.59356	6.70613	6.76135	6.73606	6.74869	6.75408	6.81829	2.04846e-29
CD244	Cluster_7	5.43146	5.33879	5.41294	5.65955	5.7536	5.85871	5.92996	5.96321	5.97179	6.62352e-94
CD2AP	Cluster_5	6.81699	6.31404	6.47233	6.2273	6.02819	6.16832	5.98217	5.72175	5.30794	1.86476e-22
CD300LG	Cluster_8	6.17088	5.79	5.67423	5.84491	6.14347	6.07574	6.19415	6.41414	6.44654	1.02339e-70
CD4	Cluster_8	6.10048	5.85616	5.97048	6.11278	6.17702	6.18861	6.25905	6.35097	6.33924	1.00818e-50
CD40	Cluster_4	12.3865	11.8859	11.8454	11.9422	12.0395	11.9077	11.9695	11.8944	11.7623	2.25699e-13
CD40-L	Cluster_6	5.83758	5.87135	7.00031	7.9578	8.28698	8.45101	8.45135	8.30155	7.51659	1.09821e-25
CD46	Cluster_4	4.4154	4.19236	4.01738	4.16376	4.17075	4.14082	4.14528	4.07772	4.07443	4.68418e-09
CD5	Cluster_8	6.00881	5.56519	5.49027	5.51047	5.34853	5.67149	5.89465	6.1845	6.40474	2.90672e-67
CD59	Cluster_5	1.49472	1.42248	1.4416	1.42514	1.44951	1.17413	1.15532	1.028	0.993315	9.00471e-59
CD6	Cluster_7	5.43777	5.46429	5.55835	5.78646	5.63157	6.10397	6.31067	6.64248	6.90315	8.50585e-160
CD69	Cluster_6	3.83418	3.75195	4.19072	4.49178	4.6045	4.83478	4.6549	4.54187	4.3277	5.96898e-09
CD74	Cluster_6	1.70322	1.59924	1.71341	1.96514	1.97224	2.01384	1.99409	1.99551	1.96352	4.68764e-12
CD79B	Cluster_8	3.25036	2.85437	2.77255	2.92675	2.848	3.07469	3.43049	3.74678	3.93842	1.79858e-119
CD84	Cluster_7	5.25303	4.76287	5.02338	5.50696	5.57813	5.74866	5.8004	5.91168	5.83023	3.95901e-85
CD8A	Cluster_8	8.7097	9.00993	8.89384	9.06038	8.8656	9.1403	9.38975	9.7433	10.0823	9.49887e-122
CD99L2	Cluster_4	5.31119	5.02748	5.0515	5.17361	5.23023	5.15081	5.11687	5.02432	5.00636	2.62638e-08
CDH1	Cluster_2	5.68991	5.57075	5.45782	5.73591	5.92292	5.77609	5.74086	5.34887	5.02259	8.99783e-51
CDH2	Cluster_8	5.33807	5.4325	5.19127	5.22433	5.35248	5.38714	5.43716	5.39303	5.3849	0.00227966
CDH5	Cluster_8	5.24148	5.16597	4.94659	5.02883	5.13234	5.24516	5.45678	5.4304	5.30453	1.00583e-24
CDHR5	Cluster_6	1.96095	2.0702	2.36228	2.48722	2.40825	2.3737	2.34375	2.35601	2.48463	1.0016e-28
CDON	Cluster_7	6.65729	6.88017	7.24705	7.55591	7.55974	7.88169	8.09941	8.28406	8.20558	3.41605e-160
CEACAM8	Cluster_3	4.93036	4.4817	5.08834	5.30429	5.27905	5.05226	4.71125	4.51114	4.03348	7.96697e-15
CES1	Cluster_7	0.598894	0.579362	0.737345	1.22197	1.86516	1.69073	2.03039	2.47284	2.96441	7.25695e-238
CFHR5	Cluster_7	4.46597	4.60361	4.56794	4.75918	4.9606	4.90833	4.85502	4.85611	5.0001	3.70467e-46
CGA	Cluster_4	9.30113	6.66595	6.29229	6.32438	6.4422	6.01521	5.75708	5.15531	4.3612	1.99818e-154
CHI3L1	Cluster_5	6.75833	6.57673	6.71776	6.61401	6.44247	6.20749	6.05822	5.80495	5.62779	8.31053e-98
CHIT1	Cluster_3	3.7888	3.31475	3.7992	3.94804	4.04053	3.89959	3.75285	3.58083	3.19672	6.79821e-10
CHL1	Cluster_7	3.36928	3.56718	3.59187	3.7938	3.82164	3.80176	3.80003	3.75952	3.82087	4.21132e-33
CHRDL2	Cluster_7	2.98452	3.17611	3.5726	4.00702	4.14274	4.16302	4.31108	4.26605	4.16487	1.3952e-70
CLEC11A	Cluster_6	7.01117	6.91064	7.21127	7.33655	7.17584	7.31697	7.3263	7.27986	7.25594	7.94789e-08
CLEC5A	Cluster_5	5.31052	4.95379	5.01202	4.96256	4.79627	4.63989	4.39331	4.21384	4.07373	1.13294e-62
CLMP	Cluster_5	5.41049	5.26547	5.21781	5.24149	5.01081	4.79632	4.63989	4.38911	4.13049	1.96416e-277
CLSTN2	Cluster_7	3.46979	3.34667	3.45917	3.8655	3.94128	4.04646	4.26832	4.57623	4.44597	4.05529e-160
CLUL1	Cluster_3	6.22662	6.52991	6.7016	6.9147	6.91009	6.86761	6.79235	6.41254	6.08656	1.03403e-11
CNDP1	Cluster_4	0.522776	0.533618	0.392708	0.318907	0.324101	0.208717	0.210712	0.256639	0.321448	1.80201e-07
CNTN1	Cluster_8	5.50726	5.43488	5.22386	5.34976	5.36347	5.38845	5.51969	5.67657	5.64578	1.9929e-27
CNTN4	Cluster_7	6.77099	6.82833	6.80518	7.02208	7.07604	7.11377	7.1834	7.21514	7.20504	1.18824e-54
COCH	Cluster_1	5.36889	5.48957	5.55161	5.63861	5.61696	5.44615	5.32416	5.23641	5.18178	2.50642e-23
COL1A1	Cluster_7	4.65503	4.55517	4.59361	4.70127	4.794	4.94087	5.02593	5.0409	5.03903	2.14817e-104
COLEC12	Cluster_5	11.0252	10.9274	10.8047	10.7495	10.5897	10.3404	10.1772	9.76812	9.36211	0
CPA1	Cluster_5	6.59871	5.84304	5.84561	5.7542	5.57454	5.63056	5.44189	4.97975	4.85117	4.56035e-96
CPB1	Cluster_4	5.46955	5.1679	5.02789	4.89241	4.82293	4.73261	4.74529	4.75264	4.85148	1.01513e-29
CR2	Cluster_7	5.84489	6.16358	6.19046	6.57421	6.87419	7.07226	7.22536	7.33899	7.70355	1.17837e-274
CRELD2	Cluster_4	5.60242	5.3712	4.98996	5.06656	4.84043	4.74647	4.68996	4.68202	4.627	1.23149e-76
CRHBP	Cluster_6	4.83665	4.89654	4.93547	5.07902	5.20066	5.14164	5.16843	5.11082	5.07832	2.23015e-12
CRKL	Cluster_4	8.6719	7.68803	8.06123	8.04147	8.08165	8.15065	7.95895	7.62378	7.03877	1.05645e-18
CRTAC1	Cluster_7	2.15314	2.13206	2.08932	2.29414	2.36638	2.25383	2.20235	2.29536	2.46061	1.81858e-29
CSF-1	Cluster_2	10.9341	10.9043	10.9426	10.9872	10.9703	10.9364	10.9253	10.8535	10.7849	2.7467e-34
CST3	Cluster_1	7.34091	7.49494	7.51453	7.65214	7.65617	7.45364	7.3966	7.32744	7.23093	1.53922e-14
CST5	Cluster_6	6.97325	8.22509	8.49958	8.66548	8.92115	8.86743	8.88031	8.85345	8.68233	1.48125e-50
CST6	Cluster_5	8.45249	8.45345	8.37711	8.17132	7.90091	7.30185	6.93598	6.82429	6.8557	2.80282e-283
CSTB	Cluster_5	7.27185	6.15182	6.10026	6.0204	5.75758	5.55047	5.27835	4.8578	4.69271	2.55147e-133
CTRC	Cluster_5	9.44179	9.01819	8.98728	8.73476	8.43738	8.63285	8.52402	8.19645	8.02662	3.99322e-89
CTSD	Cluster_7	3.50115	3.47675	3.62977	3.65675	3.74765	3.65817	3.62211	3.79254	3.91123	1.32848e-14
CTSF	Cluster_8	3.023	3.14238	3.14929	3.2599	3.28216	3.34065	3.41457	3.78599	4.08363	8.86719e-206
CTSL1	Cluster_2	7.12727	7.13855	7.06689	7.0974	7.15832	7.10925	7.10856	7.05357	6.70087	4.57106e-10
CTSO	Cluster_8	1.50321	1.67189	1.78002	1.71429	1.73433	1.70808	1.79435	1.95079	2.18926	5.44847e-81
CTSZ	Cluster_8	4.93747	4.93881	4.98448	4.98054	4.97543	4.83901	4.89439	5.06867	5.27476	6.53619e-23
CXCL1	Cluster_6	10.3148	9.85454	10.4521	10.7843	10.8807	10.8756	10.7919	10.7552	10.6362	4.25821e-08
CXCL10	Cluster_7	8.13543	8.18353	8.62112	9.14997	9.49919	9.4745	9.46693	9.48823	9.60837	3.80146e-45
CXCL16	Cluster_5	7.60758	7.77796	7.5522	7.20585	7.06716	6.67286	6.47728	6.14988	5.91609	3.87172e-290
CXCL5	Cluster_7	10.9069	10.6644	11.2966	11.77	11.7807	11.8796	11.933	12.1723	12.3911	7.71251e-57
CXCL6	Cluster_7	7.2748	7.45174	8.14075	8.50742	8.71048	8.69347	8.64643	8.83402	8.92388	4.73734e-74
CXCL9	Cluster_7	5.39002	5.43539	5.72352	5.82008	5.99419	6.20764	6.3124	6.21853	6.17341	1.79936e-25
DAB2	Cluster_2	1.50716	1.30396	1.49662	1.42098	1.40558	1.4605	1.3789	1.27025	1.06526	9.19853e-10
DAG1	Cluster_2	5.11602	5.15725	5.30851	5.48563	5.3951	5.26722	5.06985	4.75301	4.56153	2.28657e-73
DCN	Cluster_3	5.70083	5.57813	5.71429	5.75799	5.74263	5.71878	5.70065	5.64344	5.56572	0.000856441
DECR1	Cluster_3	6.37704	5.89261	6.24947	6.24774	6.41932	6.62469	6.4139	6.12606	5.50594	0.00298754
DEFA1	Cluster_5	1.73861	1.54774	1.56093	1.38525	1.35181	1.01542	0.85369	0.674331	0.568241	9.74226e-53
DKK3	Cluster_1	5.54601	5.70755	5.84023	5.7308	5.46278	5.37709	5.27604	5.2142	5.21688	6.45936e-64
DLK-1	Cluster_2	11.8331	11.8364	11.7924	11.748	11.6616	11.59	11.4667	10.9617	10.2968	0
DNER	Cluster_3	9.93282	10.0112	10.05	10.1652	10.174	10.1501	10.0973	9.93963	9.86278	4.43357e-13
DPP4	Cluster_7	4.12433	4.36519	4.48336	4.74913	4.95998	4.9603	5.14944	5.37733	5.68265	1.12024e-269
DPP7	Cluster_7	2.25063	2.40422	2.86441	3.28535	3.393	3.49955	3.415	3.62828	3.4783	2.52373e-58
DSC2	Cluster_5	7.64475	7.80032	7.5784	7.51548	7.20309	6.98143	6.7473	6.39045	6.0715	0
EFEMP1	Cluster_7	4.2797	4.39449	4.36337	4.49884	4.53452	4.56338	4.61371	4.63882	4.70797	7.24215e-45
EGFR	Cluster_7	1.99259	2.13957	2.15259	2.2555	2.33221	2.28736	2.3151	2.33349	2.34926	5.1525e-68
EN-RAGE	Cluster_1	4.66991	5.08247	5.79243	5.87812	5.98792	5.54702	4.84262	4.52274	3.83642	2.45692e-26
ENG	Cluster_7	2.14089	2.219	2.24686	2.37361	2.43413	2.42998	2.49478	2.49938	2.5561	7.70227e-80
ENO2	Cluster_4	4.08596	3.23891	3.44	3.52752	3.58336	3.58392	3.40575	3.16842	2.90748	5.52126e-18
ENPP2	Cluster_7	9.01052	9.00013	9.04055	9.17334	9.28574	9.33527	9.37542	9.37029	9.38687	2.84399e-73
ENPP7	Cluster_3	4.70818	4.85094	5.79149	6.09174	6.03408	5.81578	5.48643	4.83664	4.49633	1.3653e-14
Ep-CAM	Cluster_5	6.70889	6.14643	6.12637	6.06259	6.02262	5.68603	5.54204	4.97427	4.62206	3.3549e-182
EPHB4	Cluster_5	8.04356	7.71775	7.55122	7.52589	7.44188	7.34064	7.33331	7.16945	6.96256	1.02906e-157
ESAM	Cluster_5	6.34392	6.04591	6.01832	6.14826	6.13338	5.97836	5.93776	5.72837	5.53677	2.27866e-109
F11	Cluster_6	3.98871	4.65968	4.64521	4.94617	5.15195	5.03833	4.82363	4.97034	5.09447	6.76809e-28
F7	Cluster_6	3.15778	3.55061	3.71925	3.89803	4.02961	3.83707	3.76869	3.71253	3.73857	2.21481e-13
FABP2	Cluster_6	9.62402	8.17343	9.87795	10.5082	10.8129	10.5725	10.6203	10.3879	10.2797	5.18861e-22
FABP4	Cluster_4	6.03519	5.06942	5.2794	5.67895	6.01745	5.56931	5.40976	5.17739	5.0971	2.27017e-08
FAM3C	Cluster_2	9.06126	8.8395	8.96389	9.04403	9.015	8.86545	8.77228	8.51696	8.31641	1.273e-194
FBP1	Cluster_8	1.06436	0.317023	0.254801	0.401033	0.57258	0.512773	0.581971	0.695369	0.890928	0.00069369
FCER2	Cluster_8	6.2328	6.06829	5.96325	5.98882	5.90662	5.97639	6.29974	6.91703	7.31141	3.60747e-166
FCGR2A	Cluster_1	2.88804	3.43046	3.37982	3.36888	3.01707	2.76847	2.45641	2.05358	2.07783	5.42973e-167
FCGR3B	Cluster_1	3.1186	3.60189	3.84249	4.08702	3.84158	3.65583	3.39008	3.22333	3.14874	8.43803e-17
FCN2	Cluster_8	4.91554	5.07197	4.79437	4.95449	5.12944	5.38068	5.56078	5.87909	5.99916	3.86051e-183
FCRL1	Cluster_8	5.90002	5.85237	5.54371	5.40745	5.36723	5.78121	6.33145	6.98931	7.41978	1.87919e-207
FCRL5	Cluster_8	2.25873	2.4811	2.3873	2.20638	2.32081	2.46006	2.78365	3.30465	3.6631	1.96061e-235
FETUB	Cluster_7	0.599884	0.543126	0.610121	0.766936	0.986854	1.1476	1.36262	1.50386	1.55351	3.12924e-145
FGF-19	Cluster_4	8.74023	8.32376	7.89615	7.34322	7.1159	6.80864	6.74581	6.53261	6.57702	7.74192e-128
FGF-21	Cluster_7	3.13511	4.44608	5.15821	5.71307	6.41239	6.07476	6.71037	7.17306	7.90563	4.8684e-65
FGF-23	Cluster_5	8.89427	8.4951	8.02999	7.49293	7.18633	6.92713	6.82997	6.53373	5.97755	3.94694e-122
FGF-5	Cluster_2	1.25614	1.29327	1.45478	1.45026	1.30927	1.15237	0.983547	0.75741	0.632175	3.75843e-180
FKBP4	Cluster_4	4.39374	3.24587	3.23243	2.95043	2.74423	2.81384	2.68131	2.45432	2.01193	6.94974e-65
Flt3L	Cluster_6	8.77504	8.8519	9.08621	9.43289	9.86573	9.8107	9.80829	9.51083	9.15638	1.26663e-12
FS	Cluster_4	11.5208	11.0329	11.0393	11.11	10.9717	11.103	11.1219	10.8931	10.9001	5.18099e-12
FSTL3	Cluster_5	5.50315	4.95676	4.88786	4.83802	4.67798	4.40862	4.30008	4.10345	3.89504	2.31938e-212
FUCA1	Cluster_6	5.99948	6.58012	6.82591	6.9204	6.87724	6.80253	6.90005	6.98795	6.93769	2.35023e-40
GAL	Cluster_7	6.10378	5.91723	6.30634	6.66317	6.93905	6.50798	6.51858	6.9202	7.00649	1.11086e-34
Gal-4	Cluster_6	3.7236	3.18347	3.91797	4.39235	4.74547	4.41538	4.52229	4.37397	4.37142	3.69764e-24
Gal-9	Cluster_8	8.74295	8.49166	8.55768	8.57795	8.52281	8.57018	8.6936	8.84255	8.81367	3.18349e-15
GAS6	Cluster_7	5.42586	5.32497	5.2359	5.53674	5.63534	5.63515	5.71542	5.77583	5.74029	2.97237e-55
GDF-15	Cluster_5	8.0515	7.44115	7.37716	7.24762	7.0981	6.70914	6.46877	5.82896	5.37517	1.25819e-276
GDF-2	Cluster_6	10.3074	10.329	11.0696	11.7276	12.0778	12.0668	11.881	11.6612	11.8659	6.01167e-60
GDNF	Cluster_1	2.07584	2.30176	2.46557	2.54265	2.51085	2.35235	2.21887	1.91788	1.73963	1.38658e-75
GHRL	Cluster_1	3.57497	4.11501	4.21509	4.29851	4.44404	3.96872	3.70103	3.18234	2.94042	5.75381e-82
GLO1	Cluster_4	8.30406	7.52397	7.71342	7.73628	7.87176	7.82031	7.70762	7.58405	7.36445	4.25773e-11
GNLY	Cluster_7	0.214234	0.238151	0.261784	0.443465	0.488435	0.540949	0.525831	0.497807	0.611225	1.86649e-24
GP6	Cluster_6	1.876	1.79726	2.27819	2.65374	2.78696	2.85417	2.76035	2.63969	2.44903	6.52921e-14
GRAP2	Cluster_2	1.81655	1.61971	1.86145	1.73453	1.8118	1.97254	1.72758	1.61591	1.39632	0.000577431
GUSB	Cluster_7	3.91335	4.72557	5.1754	5.43658	5.63379	5.52655	5.5096	5.93543	6.24333	9.37186e-121
HAOX1	Cluster_8	4.65937	3.36932	3.76655	4.56263	5.4971	5.50538	6.03646	6.75775	7.432	1.45362e-123
HAVCR2	Cluster_5	4.76811	4.7388	4.56044	4.55253	4.43021	4.36481	4.34889	4.30573	4.21036	1.30225e-51
HB-EGF	Cluster_6	6.74559	6.50633	6.85834	7.33498	7.35164	7.47833	7.41342	7.34534	7.33566	1.6418e-20
HDGF	Cluster_5	4.18384	3.13592	3.31868	3.04263	2.83241	2.78592	2.52268	2.27061	1.6605	2.48454e-59
HGF	Cluster_2	9.4237	9.36314	9.47837	9.52815	9.46139	9.16837	8.93677	8.7125	8.564	7.96458e-91
HO-1	Cluster_1	11.6762	12.0976	11.9583	11.8355	11.7636	11.5761	11.4414	11.3601	11.0787	6.74326e-75
hOSCAR	Cluster_6	10.5421	10.5601	10.6581	10.755	10.7456	10.7164	10.6891	10.683	10.6513	0.000131136
HSP 27	Cluster_5	10.7587	10.3793	10.5178	10.5707	10.4681	10.4064	10.3095	10.1515	9.96827	3.12272e-58
HTRA2	Cluster_4	3.04468	2.21845	2.16959	2.1512	2.21076	2.22096	2.25927	2.22553	2.18147	3.93642e-08
ICAM-2	Cluster_5	5.5348	5.46443	5.38873	5.40778	5.40324	5.36227	5.35823	5.22017	5.14591	1.40169e-39
ICAM1	Cluster_6	6.47807	6.88123	7.17967	7.73234	7.9245	7.66877	7.56669	7.27335	7.12808	9.65339e-06
ICAM3	Cluster_7	2.15473	2.51469	2.5989	2.7679	2.77532	2.68252	2.68431	2.81068	3.00078	1.0676e-56
IDUA	Cluster_7	6.47891	6.84753	6.99962	7.09158	7.17411	7.32079	7.36994	7.51447	7.56747	1.31522e-135
IFN-gamma	Cluster_7	5.2	5.92316	6.67101	6.96904	7.50653	7.8106	7.95464	7.61523	7.61136	1.09665e-37
IGFBP-1	Cluster_4	10.0836	8.32909	7.90258	7.95834	7.94009	8.26197	8.27154	7.81667	7.632	1.85196e-21
IGFBP-2	Cluster_1	10.2058	10.5373	10.4161	10.3833	10.4665	10.2818	10.0354	9.69737	9.69218	1.03185e-76
IGFBP-7	Cluster_7	7.80969	7.70341	7.7898	7.95419	8.16976	8.14897	8.23723	8.31249	8.36183	3.68179e-108
IGFBP3	Cluster_8	2.09355	1.78107	1.95902	2.22755	2.51831	2.49672	2.6187	2.87746	3.07641	1.40552e-214
IGFBP6	Cluster_5	6.48669	6.54903	6.3478	6.35151	6.1087	5.72517	5.43447	5.22117	5.11995	1.15795e-224
IGFBPL1	Cluster_5	6.35212	6.34804	6.23391	6.13318	5.87491	5.68607	5.4899	5.11998	4.87794	1.8747e-303
IgG Fc receptor II-b	Cluster_1	4.22543	4.41982	4.30059	4.41073	4.26279	4.15113	3.84722	3.59869	3.45122	8.19035e-125
IGLC2	Cluster_8	3.29707	3.41234	3.34569	3.16436	3.52946	3.40463	3.78587	4.15094	4.44439	4.20634e-108
IL-10RB	Cluster_7	7.05533	6.98587	6.95519	7.06074	7.094	7.07652	7.12249	7.09936	7.04552	0.000103493
IL-12B	Cluster_8	7.24162	6.5985	6.8864	6.99773	7.17923	7.52017	7.83423	7.91853	8.05853	1.01136e-91
IL-17A	Cluster_6	0.915096	1.0352	1.64449	2.36756	2.89575	3.16545	3.15403	2.73592	2.44576	1.02e-49
IL-17C	Cluster_1	6.80694	7.48022	7.70812	7.61503	7.3111	6.66868	6.02646	4.93309	4.4125	4.8516e-181
IL-17D	Cluster_4	3.96152	3.72264	3.80989	3.93678	3.68249	3.79577	3.8222	3.74741	3.54778	4.07111e-18
IL-17RA	Cluster_6	4.05872	4.17161	4.23538	4.36014	4.37908	4.33857	4.32563	4.30108	4.27626	5.73146e-16
IL-18BP	Cluster_7	5.94297	5.86576	5.9663	6.16826	6.22558	6.24163	6.30677	6.32897	6.32435	1.34707e-29
IL-18R1	Cluster_6	8.81581	8.96526	9.1329	9.3399	9.53191	9.4217	9.41409	9.23719	9.14688	4.69762e-09
IL-1ra	Cluster_2	7.19502	6.9245	6.93944	6.87805	6.99111	6.81607	6.29052	5.22694	4.60804	5.7244e-168
IL-1RT1	Cluster_8	5.11927	4.89299	4.96782	5.09758	5.12186	5.01666	5.08452	5.16645	5.22437	5.99396e-15
IL-1RT2	Cluster_1	6.76275	7.06455	6.98849	6.89366	6.75528	6.42784	6.22292	5.98186	5.83994	1.34286e-163
IL-20	Cluster_1	0.401934	0.478423	0.475963	0.458464	0.409877	0.395635	0.367053	0.30941	0.293205	7.17207e-12
IL-20RA	Cluster_5	0.603332	0.481775	0.512671	0.533578	0.500734	0.450528	0.404795	0.3285	0.328073	1.90026e-25
IL-22 RA1	Cluster_2	2.45659	2.4837	2.74671	2.79877	2.66609	2.50276	2.34563	1.92095	1.68836	5.35571e-99
IL-24	Cluster_5	1.35348	1.36001	1.25644	0.806839	0.568786	0.53656	0.525533	0.285969	0.195535	9.55184e-61
IL-2RB	Cluster_7	-0.00950847	-0.0275493	0.0343816	0.0915282	0.0823838	0.0694676	0.107683	0.119294	0.0940708	0.000327528
IL-4RA	Cluster_4	3.5907	3.20475	3.36856	3.49613	3.63351	3.51786	3.46786	3.19	3.03021	7.83216e-17
IL-6RA	Cluster_1	11.9652	12.2575	12.2481	12.3196	12.2549	12.1872	12.0306	11.8782	11.8412	3.55358e-42
IL13RA1	Cluster_7	2.27331	2.37623	2.38965	2.53738	2.57609	2.56368	2.56918	2.52232	2.54416	3.70196e-29
IL16	Cluster_5	7.40406	6.8566	6.99756	6.90691	6.84045	6.82289	6.61486	6.69644	6.65295	1.86001e-10
IL18	Cluster_7	7.23874	7.52173	7.86863	8.09189	8.1303	8.02049	8.08228	8.24641	8.45459	1.37738e-41
IL1RL2	Cluster_3	4.92502	5.02829	5.04457	5.15316	5.29343	5.18878	5.10052	4.79146	4.80765	1.38653e-11
IL2-RA	Cluster_7	4.57609	4.96212	5.1637	5.31979	5.40141	5.51086	5.63505	5.72855	5.73093	1.22121e-104
IL33	Cluster_4	0.93383	0.741467	0.778912	0.721021	0.757893	0.658458	0.721078	0.680934	0.553129	5.96898e-09
IL6	Cluster_5	6.37999	5.1962	5.16219	4.69575	4.68357	4.14615	3.65939	3.08017	2.64622	8.24732e-101
IL7	Cluster_7	1.62851	1.48551	1.73698	1.98017	2.04793	1.97504	1.99533	2.13995	2.32908	3.32757e-45
IL7R	Cluster_6	1.11614	1.44436	1.55007	1.97107	2.22583	2.1796	2.04771	1.83868	1.72242	3.96487e-18
IL8	Cluster_2	8.84536	7.92826	8.3111	8.47713	8.55567	8.25329	8.1046	7.49959	6.9918	7.39293e-50
INHBC	Cluster_7	0.967656	0.901827	1.25208	1.67041	2.02809	2.14111	2.2725	2.86662	3.49519	0
ITGB1	Cluster_7	7.29864	7.42984	7.50789	7.80393	7.94474	8.00689	8.04897	8.09084	8.13534	1.21544e-150
ITGB1BP2	Cluster_2	5.18664	4.93653	5.41362	5.32317	5.3027	5.23033	4.90697	4.54123	4.15335	2.0139e-37
ITGB2	Cluster_7	4.3737	4.51762	4.73512	4.89555	4.9915	4.95793	4.95066	5.01994	5.06925	2.95859e-41
JAM-A	Cluster_5	7.29573	6.81025	6.87428	6.81927	6.86268	6.54579	6.37396	6.0512	5.76379	8.3509e-226
KIM1	Cluster_2	10.0385	9.85279	9.48143	9.62295	9.79813	9.50884	9.22555	8.41075	7.63575	1.12516e-141
KIT	Cluster_7	3.51843	3.68472	3.74475	3.90227	3.8646	4.01858	4.16828	4.35194	4.57735	3.95796e-238
KLK10	Cluster_1	3.17028	3.4255	3.53582	3.41983	3.22191	3.24616	3.12806	2.90504	2.61841	1.62626e-23
KLK6	Cluster_5	6.18013	6.10092	6.17187	6.00906	5.78073	5.33947	5.06651	4.70689	4.52024	0
KYAT1	Cluster_4	8.2499	7.58867	7.73709	7.58382	7.4388	7.69613	7.6354	7.52572	7.21783	1.58237e-06
LAIR1	Cluster_5	6.31751	6.13841	6.1284	6.18142	5.95007	5.86262	5.79853	5.67081	5.57409	1.81799e-71
LAMA4	Cluster_3	7.80668	7.56722	7.77353	7.94906	7.86753	7.90575	7.9138	7.57834	7.27068	1.21636e-22
LAP TGF-beta-1	Cluster_6	7.3952	7.18109	7.53742	7.93013	8.02654	7.99962	7.91722	7.80381	7.71315	2.30267e-11
LCN2	Cluster_2	1.38858	0.955655	1.21905	1.31613	1.34136	1.08903	0.998227	0.741382	0.62307	7.57074e-37
LDL receptor	Cluster_5	8.83847	8.49458	8.08503	7.61466	7.30569	7.12338	6.90159	6.28385	5.72074	3.51096e-302
LEP	Cluster_8	1.07029	0.621853	0.754021	1.49654	2.16393	2.27541	2.81982	4.60649	5.21739	0
LGMN	Cluster_6	5.97429	5.74929	6.09626	6.4416	6.44628	6.43201	6.43341	6.47238	6.46386	5.11459e-36
LIF	Cluster_2	0.809648	0.551336	0.699528	0.619831	0.711492	0.694886	0.782822	0.603012	0.312329	0.00445689
LIF-R	Cluster_5	4.87962	4.64566	4.65729	4.80842	4.79136	4.6438	4.59487	4.47539	4.3865	1.22112e-58
LILRA5	Cluster_3	4.2596	4.70934	5.17369	5.44359	5.53739	5.27546	4.97512	4.7195	4.48481	0.00270943
LILRB5	Cluster_6	4.48726	4.71203	4.78203	4.94921	4.98364	4.94076	4.9087	4.90096	4.76995	4.7385e-14
LPL	Cluster_6	9.86979	10.2937	10.6602	10.7678	10.7096	10.636	10.6911	10.8055	10.6704	2.77864e-31
LRIG1	Cluster_3	3.12295	3.29681	3.37875	3.40491	3.37633	3.40945	3.42129	3.21443	3.06288	4.24647e-05
LRP11	Cluster_3	5.78424	5.66279	5.78247	6.00527	5.95043	5.86175	5.87042	5.69371	5.47147	1.26602e-14
LTBP2	Cluster_3	2.86561	2.90726	3.03762	3.19904	3.14371	3.09609	3.08029	2.9386	2.76396	0.000311876
LTBR	Cluster_5	7.17069	6.92508	6.80483	6.89879	6.87856	6.74662	6.65675	6.40158	6.15155	1.5658e-176
LYVE1	Cluster_2	7.08208	7.26093	7.28248	7.4479	7.35034	7.23602	7.09036	6.825	6.61679	2.78074e-106
MARCO	Cluster_7	4.94741	5.22626	5.27567	5.51995	5.57043	5.64358	5.68777	5.73113	5.74001	5.186e-68
MATN2	Cluster_3	9.38969	9.42357	9.87904	10.1902	10.0683	9.99446	9.93228	9.61036	9.17648	3.81845e-08
MB	Cluster_8	5.03963	3.9901	4.06228	4.57003	4.81267	4.89013	5.23896	5.30877	5.49747	6.09918e-67
MBL2	Cluster_6	8.66331	9.67741	10.0478	10.1532	10.1213	9.99135	9.84292	9.89897	9.94545	3.87489e-17
MCFD2	Cluster_5	5.26178	4.99173	4.87918	4.83936	4.75973	4.59961	4.44503	4.15535	3.90523	1.40124e-269
MCP-2	Cluster_7	6.96566	6.83143	7.25083	7.74769	7.97388	8.12665	8.29822	8.36739	8.41456	3.73382e-108
MCP-4	Cluster_7	12.2966	13.2126	13.754	14.294	14.3195	14.5329	14.4542	14.5695	14.7514	3.29283e-74
MEGF9	Cluster_6	3.95278	4.40016	4.4832	4.63935	4.68375	4.58798	4.55082	4.52726	4.62004	7.24548e-25
MEP1B	Cluster_1	0.864544	1.41841	1.98419	2.19208	1.79774	1.33406	0.826338	0.563036	0.601502	1.42144e-61
MESDC2	Cluster_3	3.11403	2.95676	3.35554	3.34515	3.43622	3.45185	3.29658	3.08635	2.71679	9.27901e-05
MET	Cluster_1	3.1693	3.41115	3.19628	3.18069	3.08766	3.02795	2.99023	2.739	2.6435	3.23018e-135
METRNL	Cluster_3	4.50253	4.47974	4.61557	4.72512	4.68136	4.59686	4.58047	4.40805	4.28633	1.91238e-24
MFAP5	Cluster_1	2.77816	3.03354	3.02888	2.99355	2.87177	2.68147	2.52597	2.43836	2.27253	7.92029e-107
MFGE8	Cluster_3	5.13161	5.87036	6.17455	6.30668	6.09576	5.97628	5.90047	5.71547	5.36885	1.89858e-06
MIF	Cluster_4	8.70146	7.5334	7.88877	7.824	7.82837	7.82076	7.53271	7.17253	6.79907	4.23906e-33
MMP-1	Cluster_3	15.47	14.9321	15.3457	15.5935	15.5673	15.5738	15.4422	15.1296	14.934	2.71181e-07
MMP-10	Cluster_2	11.6595	11.6865	11.6734	11.8558	11.9932	11.8091	11.553	10.8747	10.2394	1.11442e-148
MMP-2	Cluster_8	4.24852	4.00922	4.07912	4.31843	4.32223	4.50339	4.59968	4.69136	4.64238	5.1501e-92
MMP-3	Cluster_2	5.46311	5.41276	5.41526	5.66433	5.81132	5.53243	5.22793	4.68836	4.32125	1.52591e-57
MMP-9	Cluster_6	5.46939	5.12044	5.8701	6.27288	6.37743	6.33763	6.15555	6.02572	5.80066	0.000274175
MMP12	Cluster_7	7.63699	7.56316	8.01925	8.24886	8.57299	8.76444	8.9659	8.81587	8.65572	8.25409e-44
MMP7	Cluster_2	13.3479	13.3626	13.4102	13.4296	13.436	13.4119	13.3887	13.2942	13.1597	7.17947e-24
MPO	Cluster_2	3.29169	3.35223	3.5495	3.50446	3.61764	3.41106	3.17582	2.8551	2.56838	3.68879e-34
MSMB	Cluster_4	5.28604	5.07968	5.07461	5.29761	5.36309	5.09782	5.05254	5.03232	5.01311	1.9375e-09
MYOC	Cluster_7	2.97209	3.23495	3.53776	3.80097	3.94408	4.13395	4.27589	4.88358	5.03627	5.33428e-246
NADK	Cluster_2	5.1965	4.65692	5.23526	5.03686	5.16521	4.99342	4.64156	4.45316	4.04434	5.87031e-19
NECTIN2	Cluster_5	8.34836	8.16531	8.15444	8.21984	8.19943	8.01973	7.95108	7.71967	7.51866	8.24674e-202
NEMO	Cluster_2	6.2727	5.87824	6.2605	6.10286	6.20115	6.21851	6.00764	5.87805	5.56942	1.80201e-07
NID1	Cluster_3	6.32779	6.36991	6.61494	6.77493	6.77319	6.60072	6.48698	6.26252	6.04352	2.84217e-31
NID2	Cluster_6	4.90151	4.60209	5.01922	5.38233	5.45826	5.41752	5.42707	5.40852	5.11886	3.30504e-15
NOTCH1	Cluster_6	4.31561	4.524	4.63982	4.80051	4.78338	4.75929	4.74981	4.66093	4.62461	4.10741e-08
NOV	Cluster_4	7.41941	6.89351	7.04114	7.28913	7.44426	7.29499	7.30234	7.00106	6.75487	9.38468e-11
NPDC1	Cluster_5	8.19234	7.83086	7.73433	7.66688	7.53643	7.27241	7.12647	6.96128	7.02336	9.74308e-154
NPTXR	Cluster_1	4.32411	4.62089	4.74897	4.7748	4.58161	4.44652	4.32374	4.11308	4.0382	3.02405e-82
NRP1	Cluster_7	1.5612	1.62862	1.56025	1.64961	1.64063	1.68153	1.73382	1.7457	1.65877	2.2631e-15
NT-3	Cluster_8	1.08887	1.06731	1.03555	1.08446	0.911326	0.911826	0.983396	1.34569	1.62356	2.02434e-42
NT-proBNP	Cluster_5	8.93267	8.27369	7.95748	7.17185	6.02223	5.17921	4.85083	4.42036	3.49806	2.92973e-191
NUDT5	Cluster_4	5.25797	4.33593	4.53106	4.5153	4.47182	4.49067	4.38356	4.1938	3.92298	1.7653e-22
OPG	Cluster_1	9.77582	9.7226	9.85664	9.9125	9.98921	9.78827	9.67257	9.44349	9.53528	1.29867e-19
OSM	Cluster_3	5.12977	4.2912	5.03569	5.42702	5.53967	5.43361	5.0709	4.66628	3.91193	1.21942e-09
OSMR	Cluster_3	0.835531	1.0652	1.08824	1.20839	1.2559	1.12456	1.08217	0.917795	0.862597	9.43e-08
PAI	Cluster_6	6.83054	6.22762	6.96063	7.38126	7.40579	7.44824	7.38155	7.408	7.4614	6.19541e-23
PAM	Cluster_4	2.46736	2.36419	2.36556	2.49555	2.49475	2.44415	2.43156	2.35861	2.25848	1.88287e-06
PAMR1	Cluster_6	4.6304	5.0592	5.04161	5.13211	5.22108	5.19348	5.1264	5.16274	5.21223	2.02826e-24
PAPPA	Cluster_5	4.21752	4.02259	3.72447	3.90693	3.51585	3.51742	3.37357	3.31763	3.36227	1.21424e-26
PARK7	Cluster_4	5.30056	4.52321	4.80557	4.83914	4.92449	4.92788	4.72679	4.47763	4.24693	1.51688e-10
PARP-1	Cluster_5	4.54071	3.5361	3.77934	3.61424	3.78197	3.47673	3.02033	2.62741	1.91399	1.45765e-54
PCOLCE	Cluster_2	6.12639	6.11823	6.11014	6.2606	6.19866	6.15389	6.1112	6.02684	5.85274	5.16047e-13
PCSK9	Cluster_2	3.76919	3.94582	3.77257	3.76012	3.72234	3.52673	3.36063	2.87061	2.63209	2.22815e-153
PD-L2	Cluster_8	2.32441	2.28164	2.17706	2.33943	2.22719	2.37567	2.51465	2.69376	2.81561	5.62764e-71
PDGF subunit A	Cluster_6	3.67392	3.60374	4.29205	4.95997	4.92816	4.97463	4.87561	4.8614	4.87992	2.41032e-35
PDGF subunit B	Cluster_6	9.79764	9.47705	10.3192	11.0785	11.0489	11.1469	11.0932	11.1305	11.2178	1.16427e-45
PDGFRB	Cluster_7	6.50162	6.57136	6.46234	6.63736	6.59194	6.65066	6.70755	6.77445	6.73856	8.00308e-46
PEAR1	Cluster_6	6.24008	6.55135	6.60891	6.74049	6.76076	6.71734	6.72267	6.7807	6.78895	3.47498e-34
PEBP1	Cluster_4	6.42374	5.09296	5.316	5.32926	5.39736	5.28966	5.14115	4.79286	4.50102	2.64293e-26
PGF	Cluster_5	9.90312	9.41259	9.37142	9.39086	9.3466	9.1373	9.11614	8.93496	8.74427	3.45612e-133
PGLYRP1	Cluster_2	7.17913	6.97338	7.47779	7.48838	7.28603	7.09423	6.84718	6.6325	6.65921	2.61565e-22
PI3	Cluster_1	5.48602	6.38654	6.35902	6.33105	6.03623	5.24285	4.37133	3.36122	3.05571	0
PIgR	Cluster_6	6.27801	6.19349	6.60308	6.86813	6.92775	6.88367	6.87184	6.7777	6.68025	2.34532e-19
PILRA	Cluster_1	5.0422	5.15879	5.12918	5.28085	5.27994	5.15839	5.04137	4.90774	4.76528	2.29049e-20
PILRB	Cluster_1	5.00999	5.05692	5.04026	5.1614	5.16807	4.97232	4.84042	4.66641	4.46371	1.16386e-31
PLA2G4A	Cluster_5	2.88823	2.9084	2.9804	2.83007	2.8751	2.82896	2.68675	2.64197	2.45843	4.1509e-19
PLA2G7	Cluster_1	1.54862	2.03659	2.06632	2.02852	2.02371	1.78519	1.70002	1.64596	1.52194	4.54457e-24
PLC	Cluster_2	9.96457	9.78705	9.83659	9.91121	9.8746	9.87562	9.92344	9.76939	9.47193	1.07113e-61
PON3	Cluster_6	2.72702	3.144	3.37121	3.73635	4.04642	4.0698	3.89161	3.47562	3.60436	1.00743e-19
PPIB	Cluster_6	4.95916	4.45421	4.96577	5.36553	5.33628	5.3997	5.28751	5.16936	4.97614	0.00748669
PPP1R2	Cluster_4	5.00658	3.6556	3.90521	3.82479	3.73655	3.75381	3.56483	3.37203	3.10588	1.41962e-41
PRCP	Cluster_7	1.65556	1.77874	1.8378	1.9026	2.07705	1.94085	2.00639	1.95614	2.01084	3.11314e-08
PRELP	Cluster_7	7.08932	7.03635	7.20541	7.36811	7.52009	7.55582	7.61371	7.7091	7.71973	4.4977e-87
PROC	Cluster_6	2.15216	2.58486	2.86629	3.02013	3.28381	2.99185	2.76326	2.67554	2.7909	5.58248e-05
PRSS2	Cluster_2	3.11862	2.94199	3.03402	3.16176	3.0123	2.96814	2.77219	2.42862	2.36936	1.53219e-58
PRSS8	Cluster_2	9.54845	9.49756	9.58241	9.70403	9.66678	9.52855	9.42511	9.20014	9.13025	4.81521e-109
PRTN3	Cluster_2	5.68992	5.45582	5.75831	5.64241	5.66078	5.326	5.0123	4.56045	4.23527	6.25856e-62
PSGL-1	Cluster_8	4.15772	4.05326	3.96263	4.00269	4.04791	4.26228	4.40127	4.46426	4.4744	4.4161e-138
PSP-D	Cluster_1	3.8022	5.05865	5.18612	5.05512	4.78938	4.36066	4.09031	3.64611	3.52504	1.94443e-72
PTPN6	Cluster_2	2.06654	1.94837	2.18347	2.05188	2.11539	2.1416	1.90703	1.8781	1.76324	2.13453e-06
PTPRF	Cluster_1	6.08961	6.22457	6.17165	6.16078	5.90539	5.90711	5.81992	5.58953	5.40135	4.33971e-173
PTX3	Cluster_5	6.05049	5.58241	5.46469	5.52767	5.46064	5.30103	5.19684	5.05347	4.9787	9.97474e-105
QDPR	Cluster_4	5.67088	4.71607	4.87562	4.81742	4.81592	4.82599	4.71717	4.5223	4.38093	2.76652e-20
QPCT	Cluster_7	1.33618	1.29254	1.3519	1.4653	1.53684	1.51381	1.57514	1.50832	1.43122	8.60832e-08
RAGE	Cluster_5	14.7645	14.5764	14.596	14.5274	14.3789	14.3248	14.2434	14.0984	14.0472	6.74437e-88
RARRES2	Cluster_6	10.7643	11.1208	11.2836	11.456	11.5791	11.4437	11.3389	11.2699	11.2245	3.67944e-08
REG3A	Cluster_7	0.92456	0.936129	1.00842	1.08257	1.0979	1.10571	1.13394	1.14506	1.12342	1.35733e-08
RELT	Cluster_5	7.19296	6.92172	6.8921	6.81054	6.65425	6.43865	6.2843	6.04809	5.89807	6.0349e-253
REN	Cluster_2	9.2728	9.46481	9.52779	9.59898	9.62928	9.59199	9.4259	8.5954	8.02095	2.08806e-147
RETN	Cluster_2	8.58008	8.22754	8.63166	8.75246	8.51507	8.30813	7.82755	7.41543	7.00713	2.28834e-146
ROBO1	Cluster_5	7.38818	7.64237	7.39822	7.2655	6.98447	6.85812	6.71764	6.20288	5.903	0
ROR1	Cluster_2	6.02324	5.94621	5.91804	6.00579	5.92512	5.755	5.61621	5.24529	5.05863	1.04766e-237
RTN4R	Cluster_5	1.14606	1.08495	1.09915	1.14199	1.15263	1.02912	0.989876	0.942867	0.992059	1.82259e-16
S100P	Cluster_2	1.4085	1.17318	1.46094	1.32299	1.25069	1.18434	0.968516	0.895352	0.683315	9.90301e-25
SAA4	Cluster_6	2.48285	2.7053	2.81842	3.06055	3.34103	3.16816	3.05701	3.08406	3.03203	1.21825e-14
SCF	Cluster_8	8.29854	7.37612	7.24133	7.79041	8.20973	8.39198	8.52911	8.74367	8.79261	1.05557e-98
SCGB3A1	Cluster_6	3.2243	2.72385	3.0979	3.58761	3.84904	3.93567	3.73807	3.44973	3.3491	2.32499e-08
SCGB3A2	Cluster_2	7.72509	7.34394	7.79309	7.48739	7.25835	6.56224	5.88405	4.84628	4.13436	0
SDC4	Cluster_6	4.75396	4.37361	4.93205	5.488	5.51701	5.59284	5.61429	5.69682	5.83148	5.48118e-46
SELE	Cluster_3	10.8529	11.3506	11.7172	11.9201	11.8928	11.7693	11.4917	11.0582	10.8345	2.26758e-14
SELL	Cluster_7	7.62361	7.87662	8.07136	8.33695	8.34068	8.38757	8.42415	8.66298	8.93695	4.1225e-183
SELP	Cluster_3	9.92597	10.1084	10.5604	10.7132	10.7487	10.6786	10.397	10.0626	9.81436	1.51771e-10
SEMA3F	Cluster_1	3.79883	4.1797	4.23719	4.23563	4.09597	3.86931	3.62521	3.2009	2.98718	4.92439e-212
SEMA7A	Cluster_5	7.76777	7.3671	7.61345	7.54225	7.39363	7.34283	7.27114	7.07405	6.9673	7.97134e-83
SERPINA12	Cluster_6	2.35112	2.80705	3.09502	3.58829	3.76865	4.06766	3.95311	3.57362	2.97218	3.70512e-07
SERPINA5	Cluster_6	8.05934	8.46638	8.33449	8.46029	8.48705	8.41286	8.37682	8.38057	8.475	3.55328e-05
SERPINA7	Cluster_7	5.18267	5.21658	5.10258	5.30208	5.59256	5.62997	5.6826	5.77287	5.79918	3.29147e-109
SERPINB6	Cluster_4	4.63466	3.83059	4.05094	4.11127	4.11735	4.11688	3.98066	3.79292	3.55164	8.07175e-25
SERPINB8	Cluster_5	2.14471	1.7244	2.01159	1.95097	1.91228	1.99349	1.75642	1.54298	1.23292	3.27742e-13
SHPS-1	Cluster_6	4.20674	4.13772	4.20845	4.33013	4.3451	4.33723	4.36589	4.32952	4.29544	2.72166e-05
SIRPB1	Cluster_1	4.97618	5.08593	5.20712	5.30257	5.25601	5.12136	5.0231	4.99898	4.89553	8.43179e-07
SIRT2	Cluster_4	5.64545	4.80588	5.11785	5.12031	5.1996	5.19125	4.927	4.5833	4.08573	9.33862e-16
SLAMF1	Cluster_7	0.996846	0.855289	0.882746	1.13992	1.24821	1.42154	1.62023	1.62679	1.65003	2.08291e-122
SLAMF7	Cluster_7	1.86145	1.6838	1.95799	2.32297	2.41422	2.50303	2.6774	2.7505	2.764	2.60855e-77
SNAP23	Cluster_3	2.55826	2.12529	2.63409	2.67768	2.77453	2.88622	2.70035	2.44451	1.9293	0.00270943
SOD1	Cluster_4	1.84264	1.4762	1.57232	1.51663	1.58303	1.49694	1.39304	1.22101	1.06066	6.83647e-17
SORT1	Cluster_3	9.41137	9.54442	9.7244	9.82978	9.85309	9.80064	9.66778	9.49448	9.28702	1.7832e-17
SOST	Cluster_5	3.8859	3.91276	3.90224	3.70728	3.49835	3.71095	3.52988	3.35804	3.31867	4.06394e-31
SPARCL1	Cluster_7	3.55458	3.44569	3.45896	3.75138	3.83717	3.82458	3.88536	3.92262	3.87809	3.38843e-49
SPINK1	Cluster_2	8.15444	8.16286	8.35882	8.40217	8.16729	7.73367	7.23295	6.48527	6.06138	0
SPINK5	Cluster_5	2.94183	2.84264	2.88604	2.85515	2.6158	2.28885	2.05925	1.87629	1.77913	2.0883e-239
SPINT1	Cluster_2	4.71198	4.59087	4.66367	4.91486	4.92007	4.65204	4.48504	4.14842	4.01539	1.15461e-122
SPINT2	Cluster_2	4.59728	4.45545	4.63014	4.72001	4.70329	4.51746	4.40121	4.33007	4.17877	1.24433e-44
SPON1	Cluster_1	1.93031	2.24961	2.12353	2.11895	1.9068	1.89249	1.81828	1.70567	1.60241	1.16653e-76
SPON2	Cluster_6	9.19732	9.19872	9.21028	9.25982	9.27297	9.27959	9.26906	9.26969	9.25088	3.12693e-11
SRC	Cluster_2	6.85076	6.44485	6.76739	6.66344	6.73502	6.72255	6.65679	6.54282	6.14254	5.06675e-09
ST1A1	Cluster_6	2.72844	2.35214	3.25705	3.5601	3.78881	3.90761	3.89761	3.66727	3.06187	1.47467e-05
ST2	Cluster_5	9.0864	8.31958	8.27329	8.02699	8.00139	7.33183	6.71819	5.95524	5.61076	7.61191e-228
ST6GAL1	Cluster_1	2.79791	3.32058	3.41566	3.38247	3.45944	3.28118	3.04665	2.80552	2.76878	5.14204e-24
STAMBP	Cluster_4	6.82689	5.78341	6.01903	5.90775	5.88361	5.90772	5.71848	5.47322	5.14538	7.7344e-27
STIP1	Cluster_2	1.73864	1.61428	1.76428	1.69853	1.75833	1.74939	1.56447	1.45806	1.31251	1.16603e-05
STK4	Cluster_3	4.06219	4.08959	4.64946	4.38915	4.49311	4.47715	4.21622	4.00038	3.62637	6.26837e-08
SUMF2	Cluster_6	4.69849	4.24632	4.71462	5.06433	5.21347	5.17386	5.11556	5.02833	5.04388	5.56213e-24
t-PA	Cluster_5	5.15462	4.91372	4.85536	4.74007	4.56418	4.33315	4.20263	3.88255	3.75615	3.54839e-131
TCN2	Cluster_7	3.77374	3.84515	4.07697	4.30618	4.48141	4.37176	4.3269	4.38728	4.4511	1.85615e-62
TF	Cluster_5	6.11222	5.85472	5.71278	5.76365	5.68715	5.46073	5.37494	5.2663	5.21147	3.60772e-75
TFF2	Cluster_1	5.26295	6.3366	6.72833	6.7278	6.44938	6.13478	5.83602	5.32963	4.79884	4.48865e-77
TFF3	Cluster_5	8.75335	8.28092	8.17623	8.08484	8.0041	7.67874	7.54948	7.21432	6.89714	1.56521e-291
TGF-alpha	Cluster_2	4.67134	4.59089	4.92766	5.04473	5.12215	4.74166	4.42242	4.04757	3.69788	4.43363e-69
TGFBI	Cluster_2	10.3551	10.4743	10.4874	10.5944	10.4634	10.4375	10.4111	10.1227	9.89427	4.56496e-61
TGFBR3	Cluster_5	6.03677	5.93181	5.67045	5.66323	5.47087	5.36481	5.26065	5.18875	4.9249	2.93356e-142
TGM2	Cluster_5	9.20437	8.70864	8.74274	8.54315	8.34323	8.37807	8.20964	8.12952	7.96516	2.28481e-20
THBS2	Cluster_8	6.05747	6.03195	5.95735	5.97548	5.95535	6.00682	6.01803	6.11209	6.2304	5.0284e-43
THBS4	Cluster_3	7.88492	7.53177	7.90318	8.03136	8.0822	8.1127	8.06908	7.80365	7.51048	0.000311876
THOP1	Cluster_4	6.82644	6.60394	6.4105	6.36953	6.28555	6.25495	6.27893	6.28045	6.18618	8.40683e-16
THPO	Cluster_6	3.45889	3.3152	3.42797	4.10665	4.4292	4.39983	4.24237	3.8588	3.65103	6.09592e-10
TIE2	Cluster_8	8.59325	8.48271	8.40385	8.54054	8.61165	8.61459	8.65116	8.6761	8.66311	2.07982e-35
TIMD4	Cluster_1	6.20897	6.64297	6.41078	6.37479	6.18579	5.98836	5.66321	5.46242	5.35891	2.81555e-116
TIMP1	Cluster_3	5.95233	5.64203	5.95355	6.14062	6.1437	6.03492	5.95017	5.71142	5.53467	5.2778e-13
TIMP4	Cluster_5	2.85817	2.70694	2.83416	2.84721	2.713	2.52059	2.39927	2.42137	2.43984	3.10132e-20
TINAGL1	Cluster_6	3.26014	3.22189	3.36347	3.54498	3.5741	3.51703	3.51353	3.44064	3.37088	5.76432e-05
TLT-2	Cluster_8	6.49084	6.30607	6.22489	6.33673	6.2208	6.32528	6.40102	6.66967	6.86415	1.84313e-51
TM	Cluster_8	11.7614	11.8229	11.7591	11.8096	11.8143	11.8057	11.8417	11.9458	11.9618	9.42233e-21
TMSB10	Cluster_4	7.28143	5.72544	6.09146	6.10704	5.86051	5.73865	5.55959	5.13959	4.70458	1.81867e-72
TNC	Cluster_3	6.33413	6.99951	7.44328	7.807	7.74828	7.53113	7.34479	6.90693	6.43911	3.79882e-11
TNF	Cluster_6	3.11277	3.0918	3.43911	3.51603	3.49311	3.50523	3.55406	3.49713	3.43373	6.6985e-07
TNF-R1	Cluster_5	8.73103	8.23928	8.25185	8.22473	8.22061	7.91966	7.81318	7.51057	7.28857	6.59634e-198
TNF-R2	Cluster_5	7.2134	6.93465	6.95963	7.01609	6.92973	6.81673	6.81526	6.61287	6.44283	1.21833e-45
TNFB	Cluster_7	4.97773	5.14759	5.04281	5.20473	5.3079	5.51582	5.74638	5.97824	6.13495	3.13503e-157
TNFRSF10A	Cluster_5	4.8616	4.41537	4.40594	4.48771	4.41894	4.25809	4.24976	4.09748	3.97674	6.49878e-92
TNFRSF10C	Cluster_1	4.91948	5.09432	5.36301	5.49517	5.35419	5.12711	4.97159	4.84187	4.68136	8.38912e-32
TNFRSF11A	Cluster_5	9.14226	8.38136	8.35538	8.45917	8.38324	8.13205	8.04518	7.83362	7.61764	1.62691e-163
TNFRSF13B	Cluster_8	9.16645	8.92941	8.9424	9.13231	9.24089	9.3493	9.58149	9.96536	10.1901	2.1503e-238
TNFRSF14	Cluster_4	6.34448	6.00522	6.01817	6.09863	6.07271	6.0183	6.04004	5.91432	5.76495	1.19418e-31
TNFRSF9	Cluster_8	8.85496	8.58319	8.74525	8.83935	8.84762	8.87894	9.03276	9.11885	9.19032	3.78259e-35
TNFSF13B	Cluster_1	7.24444	7.51583	7.27768	7.30726	7.30929	7.27572	7.25053	6.97667	6.9044	3.5881e-15
TNXB	Cluster_7	2.80572	2.82809	2.79571	2.99295	3.10799	3.22466	3.38469	3.44957	3.39538	2.60489e-151
TPP1	Cluster_7	5.75521	5.97261	6.27663	6.41157	6.48567	6.42445	6.46733	6.65445	6.83989	3.22171e-92
TR	Cluster_4	6.52381	5.71135	5.6204	5.05368	4.50194	4.58094	4.54174	4.64453	5.01768	3.84666e-61
TR-AP	Cluster_6	4.38104	4.81372	5.00757	5.29253	5.34762	5.18863	5.08061	5.02497	5.06243	2.2071e-13
TRAIL	Cluster_7	7.06588	7.49472	7.82303	8.02858	8.22398	8.26666	8.32958	8.34741	8.36736	1.25135e-97
TRAIL-R2	Cluster_5	8.86749	8.45099	8.46872	8.43677	8.25642	7.91447	7.75815	7.46652	7.23329	2.87518e-255
TRANCE	Cluster_7	4.75905	4.8366	4.89786	5.25965	5.33803	5.79256	6.31037	6.90264	7.06685	1.3931e-231
TSHB	Cluster_8	4.01793	3.58836	3.69864	4.17046	3.82287	4.18547	4.01246	4.11039	4.15055	7.03499e-06
TSLP	Cluster_4	0.988718	0.79547	0.696116	0.547856	0.492023	0.414731	0.461488	0.366088	0.369262	1.73674e-23
TWEAK	Cluster_8	7.85926	7.55024	7.51012	7.80411	7.87384	8.04765	8.1584	8.31224	8.41564	2.28562e-108
TXNDC5	Cluster_5	3.7867	3.20675	3.17069	3.17714	2.99937	2.8868	2.79471	2.58442	2.31655	1.02715e-132
TYMP	Cluster_7	4.3641	4.05033	4.35355	4.60634	4.67749	4.74468	4.7778	4.84829	4.8929	4.171e-25
U-PAR	Cluster_2	6.73898	6.78679	6.96156	7.00031	6.89179	6.65659	6.48146	6.24766	6.05413	6.96697e-119
UMOD	Cluster_7	0.775574	0.875412	0.870912	1.00045	0.937366	0.994511	1.07967	1.17208	1.25925	3.58986e-49
uPA	Cluster_6	9.84474	9.9471	10.1687	10.4668	10.5486	10.5637	10.574	10.4334	10.3885	2.47365e-33
USP8	Cluster_4	1.72024	1.18101	1.09539	1.02438	1.02929	1.17919	1.17856	1.08884	0.846998	4.6543e-07
VASN	Cluster_1	3.62223	3.81596	3.7447	3.77737	3.72649	3.66353	3.68198	3.56378	3.45657	1.95266e-27
VCAM1	Cluster_2	6.7146	6.68148	6.70378	6.7775	6.67095	6.71585	6.69677	6.56114	6.38412	1.30203e-26
VCAN	Cluster_1	5.39401	5.53324	5.84828	5.88466	5.84356	5.65563	5.51827	5.487	5.44386	6.04549e-06
VEGFA	Cluster_2	12.776	12.6581	12.8385	12.9565	12.9099	12.7322	12.5788	12.2754	11.9987	6.20578e-97
VEGFD	Cluster_6	6.77716	7.9891	8.36544	8.32659	8.40665	8.4209	8.5272	8.68448	8.75182	3.47022e-63
VSIG2	Cluster_3	4.9669	4.70355	5.25067	5.51267	5.55559	5.31723	5.14572	4.96275	4.81503	0.000256467
VSIG4	Cluster_5	8.98298	9.13977	8.81932	8.6373	8.3146	7.97102	7.69597	7.44049	7.09285	1.22317e-217
vWF	Cluster_3	7.3797	7.27739	7.9741	8.16783	8.22016	7.84327	7.63114	7.29913	6.90207	1.47444e-19
WFIKKN2	Cluster_5	9.30857	9.61493	9.38877	9.21373	8.78633	8.57011	8.1725	7.82354	7.75342	4.82636e-267
XCL1	Cluster_6	4.63938	5.01523	5.33768	5.45829	5.35734	5.27929	5.22735	5.41167	5.367	3.07661e-12
XG	Cluster_4	5.91378	5.58896	5.43757	5.42598	5.40057	5.16725	5.21526	5.20983	5.11838	1.02397e-52
