# Supplementary material for: The development of blood protein profiles in extremely preterm infants follows a stereotypic evolution pattern
Source: Commun Med (Lond). 2023 Aug 2;3:107. doi: 10.1038/s43856-023-00338-1 (PMC10397184; doi:10.1038/s43856-023-00338-1)
Supplement: Supplementary file 8 — Supplementary Data 5 [file 43856_2023_338_MOESM8_ESM.xlsx]

## Sheet: Sheet1
Supplementary Data 5. Tissue specificity of proteins in longitudinal clusters
Protein	Cluster	Enriched tissue
ADAM-TS13	cluster_7	liver
ADGRG2	cluster_8	epididymis
ALCAM	cluster_1	parathyroid gland
ANG	cluster_7	liver
ANGPTL3	cluster_6	liver
APLP1	cluster_8	brain
APOM	cluster_7	liver
AZU1	cluster_3	bone marrow
BNP	cluster_5	heart muscle
CA5A	cluster_8	liver
CA6	cluster_7	salivary gland
CCL16	cluster_7	liver
CCL17	cluster_7	lymphoid tissue
CCL18	cluster_7	lung
CCL21	cluster_1	lymphoid tissue
CCL28	cluster_7	salivary gland
CD109	cluster_3	parathyroid gland
CD1C	cluster_8	lymphoid tissue
CD79B	cluster_8	lymphoid tissue
CD8A	cluster_8	lymphoid tissue
CEACAM8	cluster_3	bone marrow
CES1	cluster_7	liver
CFHR5	cluster_7	liver
CGA	cluster_4	pituitary gland
CLEC5A	cluster_5	bone marrow
CLUL1	cluster_3	retina
CNDP1	cluster_4	brain
COCH	cluster_1	pancreas
CPA1	cluster_5	pancreas
CPB1	cluster_4	pancreas
CR2	cluster_7	lymphoid tissue
CRHBP	cluster_6	liver
CST5	cluster_6	salivary gland
CST6	cluster_5	skin
CSTB	cluster_5	esophagus
CTRC	cluster_5	pancreas
CXCL9	cluster_7	lymphoid tissue
DEFA1	cluster_5	bone marrow
DKK3	cluster_1	heart muscle
EN-RAGE	cluster_1	bone marrow
ENO2	cluster_4	retina
ENPP7	cluster_3	intestine
F11	cluster_6	liver
F7	cluster_6	liver
FABP2	cluster_6	intestine
FCER2	cluster_8	lymphoid tissue
FCN2	cluster_8	liver
FCRL5	cluster_8	lymphoid tissue
FETUB	cluster_7	liver
FGF-19	cluster_4	gallbladder
FGF-21	cluster_7	liver
FKBP4	cluster_4	brain
Gal-4	cluster_6	intestine
GDF-2	cluster_6	liver
GHRL	cluster_1	stomach
GRAP2	cluster_2	lymphoid tissue
HAOX1	cluster_8	liver
HGF	cluster_2	placenta
HO-1	cluster_1	lymphoid tissue
IGFBP-1	cluster_4	liver
IgG Fc receptor II-b	cluster_1	placenta
IL-1ra	cluster_2	esophagus
IL-22 RA1	cluster_2	pancreas
IL8	cluster_2	bone marrow
INHBC	cluster_7	liver
MBL2	cluster_6	liver
MEP1B	cluster_1	intestine
MMP-10	cluster_2	endometrium
MPO	cluster_2	bone marrow
MSMB	cluster_4	prostate
NOV	cluster_4	adrenal gland
NPTXR	cluster_1	brain
NT-proBNP	cluster_5	heart muscle
OSM	cluster_3	bone marrow
PAPPA	cluster_5	placenta
PCSK9	cluster_2	liver
PGLYRP1	cluster_2	bone marrow
PON3	cluster_6	liver
PROC	cluster_6	liver
PRSS2	cluster_2	pancreas
PRTN3	cluster_2	bone marrow
PSP-D	cluster_1	lung
RAGE	cluster_5	lung
RELT	cluster_5	bone marrow
REN	cluster_2	kidney
RETN	cluster_2	bone marrow
SAA4	cluster_6	liver
SCGB3A2	cluster_2	lung
SERPINA12	cluster_6	skin
SERPINA7	cluster_7	liver
SLAMF1	cluster_7	lymphoid tissue
SOST	cluster_5	kidney
SPINK1	cluster_2	pancreas
TFF2	cluster_1	stomach
THPO	cluster_6	liver
TNFRSF9	cluster_8	lymphoid tissue
TSHB	cluster_8	pituitary gland
U-PAR	cluster_2	bone marrow
UMOD	cluster_7	kidney
VCAM1	cluster_2	lymphoid tissue
VSIG2	cluster_3	stomach
