# Supplementary material for: The development of blood protein profiles in extremely preterm infants follows a stereotypic evolution pattern
Source: Commun Med (Lond). 2023 Aug 2;3:107. doi: 10.1038/s43856-023-00338-1 (PMC10397184; doi:10.1038/s43856-023-00338-1)
Supplement: Supplementary file 9 — Supplementary Data 6 [file 43856_2023_338_MOESM9_ESM.xlsx]

## Sheet: Sheet1
Supplementary Data 6. Immune cell specificity of proteins in longitudinal clusters
Protein	Cluster	Enriched immune cell
ADM	cluster_2	neutrophil
ANGPT1	cluster_6	neutrophil
AP-N	cluster_7	neutrophil
APP	cluster_6	plasmacytoid DC
AZU1	cluster_3	neutrophil
CCL23	cluster_5	eosinophil
CCL25	cluster_1	NK-cell
CD244	cluster_7	basophil
CHI3L1	cluster_5	neutrophil
CLEC5A	cluster_5	classical monocyte
CXCL1	cluster_6	neutrophil
CXCL6	cluster_7	neutrophil
DAB2	cluster_2	plasmacytoid DC
DCN	cluster_3	basophil
ENPP2	cluster_7	basophil
FCGR2A	cluster_1	neutrophil
FCGR3B	cluster_1	neutrophil
GAS6	cluster_7	plasmacytoid DC
HGF	cluster_2	basophil
IGFBP3	cluster_8	plasmacytoid DC
IL-1RT2	cluster_1	neutrophil
IL8	cluster_2	neutrophil
LDL receptor	cluster_5	basophil
LGMN	cluster_6	plasmacytoid DC
MATN2	cluster_3	MAIT T-cell
MB	cluster_8	NK-cell
MCP-2	cluster_7	classical monocyte
MMP-9	cluster_6	neutrophil
NRP1	cluster_7	plasmacytoid DC
OPG	cluster_1	plasmacytoid DC
PAI	cluster_6	NK-cell
PI3	cluster_1	neutrophil
PROC	cluster_6	plasmacytoid DC
PRTN3	cluster_2	neutrophil
QPCT	cluster_7	neutrophil
RARRES2	cluster_6	plasmacytoid DC
SCGB3A2	cluster_2	basophil
SPON1	cluster_1	MAIT T-cell
THBS4	cluster_3	eosinophil
TNFRSF10C	cluster_1	neutrophil
TNFRSF11A	cluster_5	NK-cell
TRANCE	cluster_7	NK-cell
XCL1	cluster_6	NK-cell
