# Supplementary material for: The development of blood protein profiles in extremely preterm infants follows a stereotypic evolution pattern
Source: Commun Med (Lond). 2023 Aug 2;3:107. doi: 10.1038/s43856-023-00338-1 (PMC10397184; doi:10.1038/s43856-023-00338-1)
Supplement: Supplementary file 10 — Supplementary Data 7 [file 43856_2023_338_MOESM10_ESM.xlsx]

## Sheet: Data S7a
Supplementary Data 7a. Complete results of GO enrichment analysis of proteins in longitudinal clusters
Term	Cluster	Odds Ratio	Combined Score	P-value	Adjusted P-value	Genes
chemokine-mediated signaling pathway (GO:0070098)	Cluster_1	35.6011	413.671	8.98789e-06	0.00308721	CCL25;CCL21;TFF2;CCL15
cellular response to chemokine (GO:1990869)	Cluster_1	33.0515	374.906	1.18511e-05	0.00308721	CCL25;CCL21;TFF2;CCL15
negative regulation of leukocyte adhesion to vascular endothelial cell (GO:1904995)	Cluster_1	295.556	2905.34	5.38074e-05	0.00784363	CCL25;CCL21
regulation of immune response (GO:0050776)	Cluster_1	13.5324	131.233	6.14271e-05	0.00784363	FCGR3B;FCGR2A;PILRB;PILRA;FCGR2B
negative regulation of cellular extravasation (GO:0002692)	Cluster_1	221.656	2089.35	8.05903e-05	0.00784363	CCL25;CCL21
lymphocyte migration (GO:0072676)	Cluster_1	36.7002	333.52	0.000113052	0.00784363	CCL25;CCL21;CCL15
monocyte chemotaxis (GO:0002548)	Cluster_1	34.8147	311.273	0.000130928	0.00784363	CCL25;CCL21;CCL15
axon extension involved in axon guidance (GO:0048846)	Cluster_1	147.756	1300.98	0.000149985	0.00784363	ALCAM;SEMA3F
neuron projection extension involved in neuron projection guidance (GO:1902284)	Cluster_1	147.756	1300.98	0.000149985	0.00784363	ALCAM;SEMA3F
lymphocyte chemotaxis (GO:0048247)	Cluster_1	33.1131	291.435	0.000150549	0.00784363	CCL25;CCL21;CCL15
regulation of dendritic cell antigen processing and presentation (GO:0002604)	Cluster_1	126.641	1083.44	0.00019255	0.00911985	CCL21;FCGR2B
cellular response to cytokine stimulus (GO:0071345)	Cluster_2	10.0646	150.6	3.17319e-07	0.000200863	IL22RA1;VCAM1;AXL;GRAP2;HGF;LIF;LCN2;PRTN3;PTPN6;VEGFA
neutrophil degranulation (GO:0043312)	Cluster_2	8.84246	112.166	3.09748e-06	0.000386954	LCN2;PRTN3;PTPN6;S100P;RETN;PGLYRP1;MPO;PRSS2;CD177
cytokine-mediated signaling pathway (GO:0019221)	Cluster_2	7.71945	97.8195	3.13835e-06	0.000386954	IL22RA1;VCAM1;SRC;GRAP2;HGF;LIF;LCN2;PRTN3;PTPN6;VEGFA
neutrophil activation involved in immune response (GO:0002283)	Cluster_2	8.76636	110.609	3.31378e-06	0.000386954	LCN2;PRTN3;PTPN6;S100P;RETN;PGLYRP1;MPO;PRSS2;CD177
neutrophil mediated immunity (GO:0002446)	Cluster_2	8.71011	109.462	3.48443e-06	0.000386954	LCN2;PRTN3;PTPN6;S100P;RETN;PGLYRP1;MPO;PRSS2;CD177
regulation of peptidyl-tyrosine phosphorylation (GO:0050730)	Cluster_2	24.8151	310.584	3.66781e-06	0.000386954	SRC;HGF;LIF;PTPN6;VEGFA
membrane protein ectodomain proteolysis (GO:0006509)	Cluster_2	62.2781	655.876	2.6685e-05	0.00241309	MMP7;DAG1;PRTN3
positive regulation of phosphatidylinositol 3-kinase signaling (GO:0014068)	Cluster_2	23.1723	232.325	4.42347e-05	0.00350007	SRC;HGF;ROR1;PTPN6
regulation of MAPK cascade (GO:0043408)	Cluster_2	13.3594	129.011	6.39805e-05	0.00449996	DAG1;LIF;ROR1;PTPN6;REN
regulation of cell migration (GO:0030334)	Cluster_2	7.75538	73.7065	7.45599e-05	0.00471964	DAB2;MMP7;CDH1;SRC;HGF;DAG1;VEGFA
neutrophil extravasation (GO:0072672)	Cluster_2	203.52	1884.93	9.50027e-05	0.00546697	PRTN3;CD177
extracellular matrix organization (GO:0030198)	Cluster_2	8.91383	81.1984	0.000110636	0.00583606	MMP7;VCAM1;CDH1;DAG1;TGFBI;PRSS2
membrane protein proteolysis (GO:0033619)	Cluster_2	34.5712	308.346	0.000133802	0.00651511	MMP7;DAG1;PRTN3
regulation of phosphatidylinositol 3-kinase signaling (GO:0014066)	Cluster_2	16.5599	145.395	0.000153784	0.00656255	SRC;HGF;ROR1;PTPN6
negative regulation of cell-cell adhesion (GO:0022408)	Cluster_2	32.7484	287.164	0.000155511	0.00656255	CDH1;SPINT2;VEGFA
entry of bacterium into host cell (GO:0035635)	Cluster_2	135.667	1172.26	0.000176761	0.00667956	CDH1;SRC
regulation of cell-cell adhesion (GO:0022407)	Cluster_2	31.1078	268.335	0.000179388	0.00667956	SRC;CDH1;SPINT2
positive regulation of receptor-mediated endocytosis (GO:0048260)	Cluster_2	30.3476	259.688	0.000192169	0.00675793	DAB2;PCSK9;VEGFA
extracellular structure organization (GO:0043062)	Cluster_2	10.1679	85.6342	0.000219978	0.00711291	MMP7;VCAM1;CDH1;DAG1;TGFBI
external encapsulating structure organization (GO:0045229)	Cluster_2	10.1195	85.0094	0.000224736	0.00711291	MMP7;VCAM1;CDH1;DAG1;TGFBI
negative regulation of cysteine-type endopeptidase activity (GO:2000117)	Cluster_2	24.8738	199.064	0.000334462	0.00955062	SRC;HGF;VEGFA
cell-cell junction maintenance (GO:0045217)	Cluster_2	90.4308	720.777	0.000345514	0.00955062	PRTN3;CD177
regulation of cell adhesion (GO:0030155)	Cluster_2	13.076	103.447	0.000366623	0.00955062	SRC;TGFBI;PRSS2;VEGFA
negative regulation of cysteine-type endopeptidase activity involved in apoptotic process (GO:0043154)	Cluster_2	23.9147	188.766	0.000373225	0.00955062	SRC;HGF;VEGFA
positive regulation of peptidyl-tyrosine phosphorylation (GO:0050731)	Cluster_2	12.9748	102.277	0.000377197	0.00955062	SRC;HGF;LIF;VEGFA
negative regulation of programmed cell death (GO:0043069)	Cluster_2	6.95964	54.4301	0.000401296	0.00959957	DAB2;SRC;AXL;HGF;MPO;VEGFA
renal system development (GO:0072001)	Cluster_2	23.0266	179.326	0.000414769	0.00959957	PCSK9;REN;VEGFA
positive regulation of intracellular signal transduction (GO:1902533)	Cluster_2	5.72904	44.2201	0.00044449	0.00959957	SRC;AXL;HGF;LIF;ROR1;PTPN6;VEGFA
enzyme linked receptor protein signaling pathway (GO:0007167)	Cluster_2	12.3986	95.6779	0.000445277	0.00959957	SRC;AXL;LIF;ROR1
positive regulation of phosphorylation (GO:0042327)	Cluster_2	8.63473	66.4469	0.000454956	0.00959957	DAB2;AXL;HGF;ROR1;VEGFA
entry into host (GO:0044409)	Cluster_2	73.9814	564.061	0.000488406	0.00997293	SRC;CDH1
response to cytokine (GO:0034097)	Cluster_3	23.5684	286.835	5.18192e-06	0.00101718	SELP;IL1RL2;TIMP1;OSMR;SELE
calcium-mediated signaling using intracellular calcium source (GO:0035584)	Cluster_3	107.247	1292.31	5.84585e-06	0.00101718	SELP;CCL20;AZU1
extracellular matrix organization (GO:0030198)	Cluster_3	14.3382	164.747	1.02312e-05	0.00118682	VWF;LAMA4;TNC;TIMP1;NID1;DCN
regulation of inflammatory response (GO:0050727)	Cluster_3	16.954	180.28	2.40956e-05	0.0013449	IL1RL2;OSM;METRNL;SELE;LILRA5
calcium-mediated signaling (GO:0019722)	Cluster_3	27.0313	285.084	2.62873e-05	0.0013449	SELP;CCL20;AZU1;SELE
positive regulation of leukocyte tethering or rolling (GO:1903238)	Cluster_3	415.896	4360.55	2.79603e-05	0.0013449	SELP;SELE
extracellular structure organization (GO:0043062)	Cluster_3	16.1423	167.982	3.02414e-05	0.0013449	VWF;LAMA4;TNC;NID1;DCN
external encapsulating structure organization (GO:0045229)	Cluster_3	16.0654	166.826	3.09172e-05	0.0013449	VWF;LAMA4;TNC;NID1;DCN
heterophilic cell-cell adhesion via plasma membrane cell adhesion molecules (GO:0007157)	Cluster_3	49.4467	490.448	4.92435e-05	0.00190408	SELP;CEACAM8;SELE
platelet degranulation (GO:0002576)	Cluster_3	21.8678	213.202	5.83183e-05	0.00202948	SELP;VWF;CD109;TIMP1
positive regulation of cell activation (GO:0050867)	Cluster_3	155.922	1401.11	0.000125154	0.00362945	SELP;LILRA5
regulation of leukocyte tethering or rolling (GO:1903236)	Cluster_3	155.922	1401.11	0.000125154	0.00362945	SELP;SELE
regulated exocytosis (GO:0045055)	Cluster_3	14.9924	125.068	0.00023828	0.00637857	SELP;VWF;CD109;TIMP1
positive regulation of acute inflammatory response (GO:0002675)	Cluster_3	95.9279	781.236	0.000290474	0.0069899	OSM;OSMR
positive regulation of phosphatidylinositol 3-kinase signaling (GO:0014068)	Cluster_3	26.0139	210.907	0.000301289	0.0069899	SELP;OSM;DCN
positive regulation of leukocyte adhesion to vascular endothelial cell (GO:1904996)	Cluster_3	89.0714	713.598	0.000331617	0.00721267	SELP;SELE
leukocyte tethering or rolling (GO:0050901)	Cluster_3	77.9297	605.569	0.000421912	0.0086276	SELP;SELE
positive regulation of inflammatory response (GO:0050729)	Cluster_3	22.3706	171.84	0.000461282	0.0086276	OSM;OSMR;LILRA5
leukocyte adhesion to vascular endothelial cell (GO:0061756)	Cluster_3	73.3419	561.84	0.000471047	0.0086276	SELP;SELE
regulation of acute inflammatory response (GO:0002673)	Cluster_3	69.2639	523.376	0.000522828	0.00909722	OSM;OSMR
positive regulation of cytokine production (GO:0001819)	Cluster_4	13.3394	191.164	5.97387e-07	0.000408613	IL33;CD40;TSLP;TNFRSF14;PARK7;MIF;CD46;SOD1
cellular response to chemical stress (GO:0062197)	Cluster_4	26.5224	339.488	2.76065e-06	0.000944143	HTRA2;PARK7;SIRT2;SERPINB6;SOD1
neutrophil mediated immunity (GO:0002446)	Cluster_5	5.89503	63.2812	2.17769e-05	0.0074459	CSTB;IL6;B4GALT1;CLEC5A;CHI3L1;CD59;PTX3;DEFA1;LAIR1;TXNDC5
monocyte chemotaxis (GO:0002548)	Cluster_5	27.906	298.633	2.25135e-05	0.0074459	CCL14;CCL23;IL6;TNFRSF11A
lymphocyte chemotaxis (GO:0048247)	Cluster_5	26.508	278.717	2.71418e-05	0.0074459	CCL14;CCL23;DEFA1;CXCL16
positive regulation of ERK1 and ERK2 cascade (GO:0070374)	Cluster_6	37.5575	1568.46	7.29657e-19	8.96019e-16	APP;CCL24;CD74;CCL11;NOTCH1;TGFB1;ANGPT1;PDGFB;PDGFA;TNF;ICAM1;THPO;CCL5;CCL4;CCL3;XCL1
regulation of ERK1 and ERK2 cascade (GO:0070372)	Cluster_6	26.3036	960.879	1.36491e-16	8.38057e-14	APP;CCL24;CD74;CCL11;NOTCH1;TGFB1;ANGPT1;PDGFB;PDGFA;TNF;ICAM1;THPO;CCL5;CCL4;CCL3;XCL1
positive regulation of MAPK cascade (GO:0043410)	Cluster_6	22.592	774.905	1.26978e-15	5.19765e-13	APP;CCL24;CD74;CCL11;NOTCH1;TGFB1;ANGPT1;PDGFB;PDGFA;TNF;ICAM1;THPO;CCL5;CCL4;CCL3;XCL1
chemokine-mediated signaling pathway (GO:0070098)	Cluster_6	53.4462	1320.77	1.85195e-11	5.6855e-09	CCL24;CCL11;THPO;CCL5;CCL4;CCL3;XCL1;CXCL1
monocyte chemotaxis (GO:0002548)	Cluster_6	63.1587	1445.07	1.15705e-10	2.42354e-08	CCL24;CCL11;CCL5;CCL4;PDGFB;CCL3;XCL1
neutrophil chemotaxis (GO:0030593)	Cluster_6	41.3486	945.098	1.18414e-10	2.42354e-08	CCL24;CCL11;CCL5;CCL4;CCL3;XCL1;CXCL1;PPIB
granulocyte chemotaxis (GO:0071621)	Cluster_6	39.4342	887.732	1.6722e-10	2.93352e-08	CCL24;CCL11;CCL5;CCL4;CCL3;XCL1;CXCL1;PPIB
neutrophil migration (GO:1990266)	Cluster_6	37.1407	819.867	2.58889e-10	3.97395e-08	CCL24;CCL11;CCL5;CCL4;CCL3;XCL1;CXCL1;PPIB
positive regulation of natural killer cell chemotaxis (GO:2000503)	Cluster_6	1207.82	25485.3	6.85916e-10	9.35894e-08	CCL5;CCL4;CCL3;XCL1
cellular response to chemokine (GO:1990869)	Cluster_6	41.6709	844.597	1.57614e-09	1.93551e-07	CCL24;CCL11;CCL5;CCL4;CCL3;XCL1;CXCL1
eosinophil chemotaxis (GO:0048245)	Cluster_6	139.294	2795.41	1.92479e-09	1.9697e-07	CCL24;CCL11;CCL5;CCL4;CCL3
eosinophil migration (GO:0072677)	Cluster_6	139.294	2795.41	1.92479e-09	1.9697e-07	CCL24;CCL11;CCL5;CCL4;CCL3
regulation of natural killer cell chemotaxis (GO:2000501)	Cluster_6	402.566	7713	4.77627e-09	4.22429e-07	CCL5;CCL4;CCL3;XCL1
positive regulation of cell motility (GO:2000147)	Cluster_6	15.5758	297.953	4.92371e-09	4.22429e-07	F7;CCL24;CCL11;NOTCH1;TGFB1;CCL5;ANGPTL3;PDGFB;CCL3;PDGFA
lymphocyte migration (GO:0072676)	Cluster_6	54.8603	1046.86	5.15996e-09	4.22429e-07	CCL24;CCL11;CCL5;CCL4;CCL3;XCL1
inflammatory response (GO:0006954)	Cluster_6	14.9318	279.92	7.21908e-09	5.54065e-07	CRHBP;CCL24;CCL11;TGFB1;CCL5;CCL4;CCL3;XCL1;CXCL1;TNF
positive regulation of cell population proliferation (GO:0008284)	Cluster_6	9.63188	178.695	8.7653e-09	6.33164e-07	CD74;NOTCH1;TGFB1;CLEC11A;PDGFB;PDGFA;VEGFD;TNF;BST1;THPO;CCL5;IL7R;LGMN
lymphocyte chemotaxis (GO:0048247)	Cluster_6	49.0757	907.117	9.38596e-09	6.40331e-07	CCL24;CCL11;CCL5;CCL4;CCL3;XCL1
positive regulation of chemotaxis (GO:0050921)	Cluster_6	47.8149	877.102	1.08003e-08	6.9804e-07	F7;TGFB1;RARRES2;PDGFB;XCL1;LGMN
response to interferon-gamma (GO:0034341)	Cluster_6	30.2237	550.563	1.22684e-08	7.53282e-07	CCL24;CD74;CCL11;CCL5;CCL4;CCL3;XCL1
response to interleukin-1 (GO:0070555)	Cluster_6	27.9198	494.383	2.04105e-08	1.19353e-06	APP;CCL24;CCL11;CCL5;CCL4;CCL3;XCL1
regulation of protein phosphorylation (GO:0001932)	Cluster_6	12.8086	222.409	2.87669e-08	1.55823e-06	APP;CD74;BST1;TGFB1;THPO;ANGPT1;RARRES2;PDGFA;VEGFD;TNF
positive regulation of response to external stimulus (GO:0032103)	Cluster_6	19.5016	338.345	2.91852e-08	1.55823e-06	APP;TGFB1;CCL5;RARRES2;PDGFB;CCL3;LPL;TNF
positive regulation of cell migration (GO:0030335)	Cluster_6	12.6583	218.459	3.19787e-08	1.57804e-06	F7;CCL24;CCL11;NOTCH1;TGFB1;CCL5;ANGPTL3;PDGFB;CCL3;PDGFA
regulation of peptidyl-tyrosine phosphorylation (GO:0050730)	Cluster_6	25.9412	447.095	3.27311e-08	1.57804e-06	APP;CD74;BST1;TGFB1;ANGPT1;PDGFB;PDGFA
positive regulation of leukocyte chemotaxis (GO:0002690)	Cluster_6	38.832	668.469	3.34113e-08	1.57804e-06	F7;CCL5;RARRES2;XCL1;VEGFD;LGMN
positive regulation of protein kinase B signaling (GO:0051897)	Cluster_6	16.6789	270.306	9.1542e-08	4.16347e-06	F7;TGFB1;THPO;ANGPT1;PDGFB;CCL3;PDGFA;TNF
response to tumor necrosis factor (GO:0034612)	Cluster_6	21.3883	342.101	1.13131e-07	4.96158e-06	CRHBP;CCL24;CCL11;CCL5;CCL4;CCL3;XCL1
regulation of cell migration (GO:0030334)	Cluster_6	9.17316	143.34	1.63567e-07	6.92623e-06	F7;CCL24;CD74;CCL11;NOTCH1;TGFB1;CCL5;ANGPTL3;PDGFB;CCL3;PDGFA
cellular response to interferon-gamma (GO:0071346)	Cluster_6	19.3138	296.272	2.1776e-07	8.91363e-06	CCL24;CCL11;CCL5;CCL4;CCL3;XCL1;ICAM1
positive regulation of phosphorylation (GO:0042327)	Cluster_6	11.9037	181.498	2.38884e-07	9.46289e-06	APP;CD74;TGFB1;THPO;ANGPT1;CCL5;RARRES2;VEGFD;TNF
negative regulation of blood coagulation (GO:0030195)	Cluster_6	43.7253	661.061	2.71717e-07	1.04271e-05	F7;PROC;F11;PDGFB;PDGFA
positive regulation of intracellular signal transduction (GO:1902533)	Cluster_6	7.51492	111.047	3.82348e-07	1.3828e-05	APP;F7;CD74;TGFB1;THPO;ANGPT1;CCL5;CCL4;PDGFB;CCL3;PDGFA;TNF
cellular response to tumor necrosis factor (GO:0071356)	Cluster_6	13.6968	202.379	3.82861e-07	1.3828e-05	CRHBP;CCL24;CCL11;CCL5;CCL4;CCL3;XCL1;TNF
positive regulation of lymphocyte chemotaxis (GO:0140131)	Cluster_6	86.2165	1268.91	4.05647e-07	1.42324e-05	CCL5;CCL4;CCL3;XCL1
regulation of inflammatory response (GO:0050727)	Cluster_6	12.8589	184.14	6.03814e-07	2.0117e-05	APP;BST1;PROC;CCL5;CCL3;XCL1;LPL;TNF
regulation of protein kinase B signaling (GO:0051896)	Cluster_6	12.7936	182.736	6.26354e-07	2.0117e-05	F7;TGFB1;THPO;ANGPT1;PDGFB;CCL3;PDGFA;TNF
positive regulation of protein phosphorylation (GO:0001934)	Cluster_6	9.03463	128.986	6.30446e-07	2.0117e-05	APP;CD74;TGFB1;THPO;ANGPT1;RARRES2;PDGFB;PDGFA;VEGFD;TNF
lipopolysaccharide-mediated signaling pathway (GO:0031663)	Cluster_6	75.4318	1075.92	6.38895e-07	2.0117e-05	TGFB1;CCL5;CCL3;TNF
positive regulation of protein modification process (GO:0031401)	Cluster_6	12.3545	173.36	8.0525e-07	2.47212e-05	APP;CD74;TGFB1;THPO;ANGPT1;RARRES2;VEGFD;TNF
cellular response to cytokine stimulus (GO:0071345)	Cluster_6	7.70265	107.639	8.53226e-07	2.55552e-05	CRHBP;CCL24;CCL11;TGFB1;CCL5;CCL4;CCL3;XCL1;CXCL1;TNF;ICAM1
protein kinase B signaling (GO:0043491)	Cluster_6	60.3333	813.82	1.38651e-06	4.05388e-05	TGFB1;CCL5;CCL3;TNF
positive regulation of chemokine (C-X-C motif) ligand 2 production (GO:2000343)	Cluster_6	223.052	3002.95	1.42263e-06	4.06276e-05	CD74;LPL;TNF
cytokine-mediated signaling pathway (GO:0019221)	Cluster_6	6.56395	88.1016	1.48212e-06	4.13646e-05	CCL24;CCL11;TGFB1;CCL5;CCL4;PDGFB;CCL3;XCL1;CXCL1;IL7R;TNF;ICAM1
positive regulation of cellular process (GO:0048522)	Cluster_6	6.51977	87.073	1.58454e-06	4.32403e-05	BST1;NOTCH1;TGFB1;THPO;CCL5;CLEC11A;PDGFB;PDGFA;VEGFD;IL7R;TNF;LGMN
regulation of cell population proliferation (GO:0042127)	Cluster_6	5.82444	76.1087	2.11361e-06	5.64243e-05	APP;NOTCH1;TGFB1;CLEC11A;PDGFB;PDGFA;CXCL1;VEGFD;BST1;THPO;SCGB3A1;IL7R;LGMN
positive regulation of leukocyte migration (GO:0002687)	Cluster_6	48.2545	612.717	3.05848e-06	7.9911e-05	F7;XCL1;TNF;ICAM1
regulated exocytosis (GO:0045055)	Cluster_6	12.6891	160.694	3.16332e-06	8.09282e-05	APP;CRHBP;TGFB1;RARRES2;PDGFB;PDGFA;VEGFD
positive regulation of receptor signaling pathway via STAT (GO:1904894)	Cluster_6	43.0779	529.459	4.59417e-06	0.000115136	NOTCH1;CCL5;IL7R;TNF
platelet degranulation (GO:0002576)	Cluster_6	15.6074	190.523	4.99423e-06	0.000122658	APP;TGFB1;RARRES2;PDGFB;PDGFA;VEGFD
negative regulation of macromolecule metabolic process (GO:0010605)	Cluster_6	11.7308	142.76	5.18576e-06	0.000124865	APP;NOTCH1;TGFB1;PDGFB;CCL3;TNF;LGMN
positive regulation of peptidyl-tyrosine phosphorylation (GO:0050731)	Cluster_6	14.5034	171.234	7.45631e-06	0.000176084	CD74;TGFB1;ANGPT1;CCL5;PDGFB;TNF
positive regulation of calcium ion transport (GO:0051928)	Cluster_6	36.5418	427.392	8.32724e-06	0.000192941	CCL5;CCL4;PDGFB;CCL3
regulation of chemokine (C-X-C motif) ligand 2 production (GO:2000341)	Cluster_6	89.194	1014.8	1.14512e-05	0.000255673	CD74;LPL;TNF
negative regulation by host of viral transcription (GO:0043922)	Cluster_6	89.194	1014.8	1.14512e-05	0.000255673	CCL5;CCL4;CCL3
positive regulation of hydrolase activity (GO:0051345)	Cluster_6	12.9722	145.281	1.3683e-05	0.000300049	CCL24;CCL11;CCL5;CCL4;CCL3;XCL1
regulation of chemokine production (GO:0032642)	Cluster_6	31.7257	354.745	1.39278e-05	0.000300059	APP;CD74;LPL;TNF
cellular response to organic cyclic compound (GO:0071407)	Cluster_6	12.8815	143.774	1.42141e-05	0.000300948	CRHBP;TGFB1;CCL5;PDGFB;CCL3;TNF
cellular response to interleukin-1 (GO:0071347)	Cluster_6	12.4461	136.595	1.71257e-05	0.000356447	CCL24;CCL11;CCL5;CCL4;CCL3;XCL1
regulation of endothelial cell proliferation (GO:0001936)	Cluster_6	17.5447	192.03	1.76419e-05	0.00036107	CCL24;CCL11;ANGPT1;PDGFB;VEGFD
cellular response to growth factor stimulus (GO:0071363)	Cluster_6	12.1986	132.553	1.90918e-05	0.00038434	NOTCH1;TGFB1;CCL5;PDGFB;XCL1;LGMN
positive regulation of defense response (GO:0031349)	Cluster_6	16.4078	174.557	2.39705e-05	0.000474771	APP;CCL5;CCL3;LPL;TNF
negative regulation of cytokine production involved in immune response (GO:0002719)	Cluster_6	63.6972	670.181	2.69545e-05	0.000525399	TGFB1;XCL1;TNF
positive regulation of chemokine production (GO:0032722)	Cluster_6	24.59	252.02	3.53961e-05	0.000679163	APP;CD74;LPL;TNF
negative regulation of nervous system development (GO:0051961)	Cluster_6	55.7295	566.892	3.82179e-05	0.000711085	CCL11;NOTCH1;TNF
positive regulation of macrophage migration (GO:1905523)	Cluster_6	55.7295	566.892	3.82179e-05	0.000711085	RARRES2;CCL5;CCL3
regulation of blood vessel endothelial cell migration (GO:0043535)	Cluster_6	23.6233	238.636	4.10094e-05	0.000751636	TGFB1;ANGPT1;PDGFB;TNF
positive regulation of interleukin-1 beta production (GO:0032731)	Cluster_6	23.1678	232.379	4.40479e-05	0.000775708	APP;CCL3;LPL;TNF
regulation of granulocyte chemotaxis (GO:0071622)	Cluster_6	52.4486	525.126	4.48496e-05	0.000775708	BST1;RARRES2;CCL5
regulation of smooth muscle cell migration (GO:0014910)	Cluster_6	52.4486	525.126	4.48496e-05	0.000775708	CCL5;PDGFB;PDGFA
positive regulation of nitrogen compound metabolic process (GO:0051173)	Cluster_6	52.4486	525.126	4.48496e-05	0.000775708	APP;PDGFB;TNF
regulation of lipid catabolic process (GO:0050994)	Cluster_6	49.5323	488.416	5.21934e-05	0.000878175	RARRES2;ANGPTL3;TNF
regulation of GTPase activity (GO:0043087)	Cluster_6	10.1163	99.7501	5.22042e-05	0.000878175	CCL24;CCL11;CCL5;CCL4;CCL3;XCL1
positive regulation of macromolecule metabolic process (GO:0010604)	Cluster_6	6.71036	65.5334	5.73691e-05	0.000947486	APP;CD74;NOTCH1;TGFB1;ANGPT1;PDGFB;CCL3;TNF
response to organic cyclic compound (GO:0014070)	Cluster_6	21.5087	209.868	5.78677e-05	0.000947486	TGFB1;CCL5;CCL3;TNF
negative regulation of biomineral tissue development (GO:0070168)	Cluster_6	46.923	455.926	6.0283e-05	0.000974046	NOTCH1;TGFB1;CCL3
cellular response to lipopolysaccharide (GO:0071222)	Cluster_6	13.2542	128.118	6.33866e-05	0.00101089	TGFB1;CCL5;CCL3;CXCL1;TNF
positive regulation of interleukin-1 production (GO:0032732)	Cluster_6	20.7649	199.927	6.58518e-05	0.00103674	APP;CCL3;LPL;TNF
regulation of mononuclear cell migration (GO:0071675)	Cluster_6	44.5746	426.99	6.91517e-05	0.00107492	RARRES2;CCL5;TNF
cellular response to organic substance (GO:0071310)	Cluster_6	12.9153	123.325	7.12859e-05	0.00109424	TGFB1;CCL5;PDGFB;CCL3;TNF
embryonic organ development (GO:0048568)	Cluster_6	19.4213	182.22	8.41876e-05	0.00127454	TGFB1;RARRES2;PDGFA;TNF
extracellular matrix organization (GO:0030198)	Cluster_6	7.44672	69.7876	8.51079e-05	0.00127454	APP;TGFB1;PDGFB;PDGFA;PPIB;NID2;ICAM1
regulation of neutrophil chemotaxis (GO:0090022)	Cluster_6	40.5183	377.747	8.93581e-05	0.00130633	CD74;BST1;XCL1
positive regulation of T cell migration (GO:2000406)	Cluster_6	40.5183	377.747	8.93581e-05	0.00130633	APP;CCL5;XCL1
MAPK cascade (GO:0000165)	Cluster_6	7.37012	68.6122	9.05591e-05	0.00130831	TGFB1;ANGPT1;CCL5;PDGFB;CCL3;PDGFA;TNF
positive regulation of MAP kinase activity (GO:0043406)	Cluster_6	18.5221	170.56	0.000100189	0.00142223	TGFB1;PDGFB;PDGFA;TNF
negative regulation of cell development (GO:0010721)	Cluster_6	38.7547	356.65	0.00010076	0.00142223	CCL11;NOTCH1;TNF
positive regulation of GTPase activity (GO:0043547)	Cluster_6	8.88912	81.5486	0.000103704	0.00144714	CCL24;CCL11;CCL5;CCL4;CCL3;XCL1
regulation of glomerular mesangial cell proliferation (GO:0072124)	Cluster_6	195.363	1763.85	0.000119932	0.00163641	PDGFB;PDGFA
regulation of phosphatidylinositol biosynthetic process (GO:0010511)	Cluster_6	195.363	1763.85	0.000119932	0.00163641	PDGFB;PDGFA
regulation of calcium-mediated signaling (GO:0050848)	Cluster_6	35.6507	320.025	0.000126323	0.00168614	BST1;CCL4;CCL3
positive regulation of fibroblast proliferation (GO:0048146)	Cluster_6	35.6507	320.025	0.000126323	0.00168614	CD74;PDGFB;PDGFA
negative regulation of gene expression (GO:0010629)	Cluster_6	6.91887	61.7995	0.000132091	0.00174416	APP;NOTCH1;TGFB1;PDGFB;CCL3;TNF;LGMN
positive regulation of interleukin-6 production (GO:0032755)	Cluster_6	16.7155	147.633	0.000145973	0.00190697	APP;CD74;LPL;TNF
positive regulation of endothelial cell proliferation (GO:0001938)	Cluster_6	16.4857	144.767	0.000153567	0.00196438	CCL24;CCL11;PDGFB;VEGFD
positive regulation of phosphatidylinositol 3-kinase signaling (GO:0014068)	Cluster_6	16.4857	144.767	0.000153567	0.00196438	CCL5;PDGFB;PDGFA;TNF
positive regulation of locomotion (GO:0040017)	Cluster_6	31.8262	275.865	0.000172029	0.00215563	TGFB1;RARRES2;PDGFB
positive regulation of mononuclear cell migration (GO:0071677)	Cluster_6	31.8262	275.865	0.000172029	0.00215563	CCL5;TNF;LGMN
regulation of fat cell differentiation (GO:0045598)	Cluster_6	15.8325	136.688	0.000178065	0.00220415	TGFB1;RARRES2;LPL;TNF
regulation of hyaluronan biosynthetic process (GO:1900125)	Cluster_6	146.515	1263.75	0.000179491	0.00220415	TGFB1;PDGFB
regulation of chemotaxis (GO:0050920)	Cluster_6	30.7272	263.391	0.00018935	0.00227963	TGFB1;RARRES2;PDGFB
modulation by host of symbiont process (GO:0051851)	Cluster_6	30.7272	263.391	0.00018935	0.00227963	CCL5;CCL4;CCL3
regulation of interleukin-1 beta production (GO:0032651)	Cluster_6	15.229	129.313	0.000205266	0.00244725	APP;CCL3;LPL;TNF
positive regulation of receptor signaling pathway via JAK-STAT (GO:0046427)	Cluster_6	29.7015	251.842	0.000207764	0.00245321	NOTCH1;CCL5;TNF
negative regulation of blood vessel endothelial cell migration (GO:0043537)	Cluster_6	28.7419	241.123	0.0002273	0.00260864	NOTCH1;TGFB1;TNF
regulation of myoblast differentiation (GO:0045661)	Cluster_6	28.7419	241.123	0.0002273	0.00260864	NOTCH1;TGFB1;BOC
positive regulation of pri-miRNA transcription by RNA polymerase II (GO:1902895)	Cluster_6	28.7419	241.123	0.0002273	0.00260864	TGFB1;PDGFB;TNF
positive regulation of endothelial cell migration (GO:0010595)	Cluster_6	14.6696	122.557	0.000235343	0.00267593	TGFB1;ANGPT1;PDGFB;LGMN
negative regulation of neurogenesis (GO:0050768)	Cluster_6	27.8424	231.151	0.000247987	0.00276844	CCL11;NOTCH1;TNF
cellular response to amyloid-beta (GO:1904646)	Cluster_6	27.8424	231.151	0.000247987	0.00276844	APP;ICAM1;LGMN
regulation of extracellular matrix assembly (GO:1901201)	Cluster_6	117.206	971.775	0.000250719	0.00277373	NOTCH1;TGFB1
positive regulation of inflammatory response (GO:0050729)	Cluster_6	14.1497	116.35	0.000268468	0.00294356	APP;CCL3;LPL;TNF
positive regulation of gene expression (GO:0010628)	Cluster_6	5.29631	43.4497	0.000273621	0.00297351	APP;CD74;NOTCH1;TGFB1;ANGPT1;PDGFB;CCL3;TNF
negative regulation of endothelial cell migration (GO:0010596)	Cluster_6	25.452	205.037	0.000317244	0.00341733	NOTCH1;TGFB1;TNF
regulation of MAP kinase activity (GO:0043405)	Cluster_6	12.9273	102.046	0.000373053	0.00398356	TGFB1;PDGFB;PDGFA;TNF
negative regulation of biomineralization (GO:0110150)	Cluster_6	83.7101	649.315	0.000427863	0.00445267	NOTCH1;TGFB1
regulation of cellular extravasation (GO:0002691)	Cluster_6	83.7101	649.315	0.000427863	0.00445267	BST1;ICAM1
regulation of glial cell proliferation (GO:0060251)	Cluster_6	83.7101	649.315	0.000427863	0.00445267	NOTCH1;TNF
regulation of cell-substrate adhesion (GO:0010810)	Cluster_6	22.2649	171.171	0.000458323	0.00472958	BST1;NOTCH1;PDGFB
regulation of endothelial cell apoptotic process (GO:2000351)	Cluster_6	21.7208	165.509	0.000490629	0.00497928	ANGPT1;TNF;ICAM1
response to amyloid-beta (GO:1904645)	Cluster_6	21.7208	165.509	0.000490629	0.00497928	APP;ICAM1;LGMN
positive regulation of cellular metabolic process (GO:0031325)	Cluster_6	11.8986	90.3456	0.000503982	0.00507287	TGFB1;ANGPT1;CCL5;PDGFB
regulation of phosphatidylinositol 3-kinase signaling (GO:0014066)	Cluster_6	11.7813	89.0331	0.000522374	0.00511043	CCL5;PDGFB;PDGFA;TNF
positive regulation of protein serine/threonine kinase activity (GO:0071902)	Cluster_6	11.7813	89.0331	0.000522374	0.00511043	TGFB1;PDGFB;PDGFA;TNF
regulation of pri-miRNA transcription by RNA polymerase II (GO:1902893)	Cluster_6	21.2026	160.15	0.00052436	0.00511043	TGFB1;PDGFB;TNF
regulation of receptor signaling pathway via JAK-STAT (GO:0046425)	Cluster_6	21.2026	160.15	0.00052436	0.00511043	NOTCH1;CCL5;TNF
negative regulation of extracellular matrix organization (GO:1903054)	Cluster_6	73.2426	551.944	0.000533619	0.00515972	NOTCH1;TGFB1
regulation of fibroblast proliferation (GO:0048145)	Cluster_6	20.7084	155.073	0.000559542	0.00532649	CD74;PDGFB;PDGFA
positive regulation of smooth muscle cell proliferation (GO:0048661)	Cluster_6	20.7084	155.073	0.000559542	0.00532649	CCL5;PDGFB;TNF
regulation of interleukin-6 production (GO:0032675)	Cluster_6	11.3345	84.0718	0.000600737	0.00567465	APP;CD74;LPL;TNF
positive regulation of blood vessel endothelial cell migration (GO:0043536)	Cluster_6	19.7861	145.683	0.000634357	0.0059465	TGFB1;ANGPT1;PDGFB
response to sterol (GO:0036314)	Cluster_6	65.1013	477.676	0.000650726	0.00605373	TGFB1;CCL3
regulation of smooth muscle cell proliferation (GO:0048660)	Cluster_6	19.355	141.334	0.000674041	0.00622347	CCL5;PDGFB;TNF
positive regulation of ion transport (GO:0043270)	Cluster_6	18.9422	137.195	0.000715274	0.0065549	CCL5;CCL4;CCL3
negative regulation of gene silencing by miRNA (GO:0060965)	Cluster_6	58.5882	419.337	0.000779106	0.00688304	TGFB1;TNF
negative regulation of production of miRNAs involved in gene silencing by miRNA (GO:1903799)	Cluster_6	58.5882	419.337	0.000779106	0.00688304	TGFB1;TNF
positive regulation of neuroinflammatory response (GO:0150078)	Cluster_6	58.5882	419.337	0.000779106	0.00688304	CCL3;TNF
macrophage chemotaxis (GO:0048246)	Cluster_6	58.5882	419.337	0.000779106	0.00688304	CCL5;CCL3
positive regulation of vascular permeability (GO:0043117)	Cluster_6	58.5882	419.337	0.000779106	0.00688304	TGFB1;ANGPT1
positive regulation of epithelial cell proliferation (GO:0050679)	Cluster_6	10.0896	70.6147	0.000913031	0.00785572	CCL24;CCL11;PDGFB;VEGFD
negative regulation of myoblast differentiation (GO:0045662)	Cluster_6	53.2594	372.42	0.000918681	0.00785572	NOTCH1;TGFB1
positive regulation of calcium ion import (GO:0090280)	Cluster_6	53.2594	372.42	0.000918681	0.00785572	PDGFB;CCL3
positive regulation of calcium-mediated signaling (GO:0050850)	Cluster_6	53.2594	372.42	0.000918681	0.00785572	CCL4;CCL3
negative regulation of multicellular organismal process (GO:0051241)	Cluster_6	7.25837	50.7349	0.000921192	0.00785572	CRHBP;NOTCH1;TGFB1;PROC;TNF
extracellular structure organization (GO:0043062)	Cluster_6	7.18884	49.95	0.000960295	0.00813271	APP;PDGFB;PDGFA;NID2;ICAM1
external encapsulating structure organization (GO:0045229)	Cluster_6	7.15457	49.5644	0.000980304	0.0082453	APP;PDGFB;PDGFA;NID2;ICAM1
glycosaminoglycan catabolic process (GO:0006027)	Cluster_6	16.7927	116.058	0.000996545	0.00832488	TGFB1;SDC4;FUCA1
cellular response to peptide (GO:1901653)	Cluster_6	16.4809	113.053	0.00104928	0.00841788	APP;ICAM1;LGMN
negative regulation of cell activation (GO:0050866)	Cluster_6	48.8186	333.953	0.00106937	0.00841788	PDGFB;PDGFA
regulation of lipase activity (GO:0060191)	Cluster_6	48.8186	333.953	0.00106937	0.00841788	ANGPTL3;LPL
regulation of macrophage cytokine production (GO:0010935)	Cluster_6	48.8186	333.953	0.00106937	0.00841788	CD74;TGFB1
positive regulation of long-term synaptic potentiation (GO:1900273)	Cluster_6	48.8186	333.953	0.00106937	0.00841788	APP;LGMN
positive regulation of lymphocyte migration (GO:2000403)	Cluster_6	48.8186	333.953	0.00106937	0.00841788	APP;CCL5
positive regulation of macrophage chemotaxis (GO:0010759)	Cluster_6	48.8186	333.953	0.00106937	0.00841788	RARRES2;CCL5
positive regulation of T cell chemotaxis (GO:0010820)	Cluster_6	48.8186	333.953	0.00106937	0.00841788	CCL5;XCL1
positive regulation of type 2 immune response (GO:0002830)	Cluster_6	48.8186	333.953	0.00106937	0.00841788	CD74;XCL1
regulation of calcium ion transport (GO:0051924)	Cluster_6	16.1805	110.173	0.00110376	0.00863321	CCL5;CCL4;CCL3
positive regulation of cytokine production (GO:0001819)	Cluster_6	5.58539	37.9252	0.00112488	0.00874274	APP;CD74;TGFB1;XCL1;LPL;TNF
regulation of endothelial cell chemotaxis (GO:2001026)	Cluster_6	45.0611	301.902	0.0012311	0.00939003	NOTCH1;LGMN
regulation of T cell chemotaxis (GO:0010819)	Cluster_6	45.0611	301.902	0.0012311	0.00939003	CCL5;XCL1
macrophage migration (GO:1905517)	Cluster_6	45.0611	301.902	0.0012311	0.00939003	CCL5;CCL3
neutrophil migration (GO:1990266)	Cluster_7	35.0259	844.815	3.34917e-11	3.34582e-08	CXCL6;CXCL10;CXCL9;ITGB2;UMOD;CCL18;CCL17;CXCL5;CCL16
neutrophil chemotaxis (GO:0030593)	Cluster_7	33.708	720.189	5.26105e-10	2.46938e-07	CXCL6;CXCL10;CXCL9;ITGB2;CCL18;CCL17;CXCL5;CCL16
granulocyte chemotaxis (GO:0071621)	Cluster_7	32.1474	675.811	7.41557e-10	2.46938e-07	CXCL6;CXCL10;CXCL9;ITGB2;CCL18;CCL17;CXCL5;CCL16
inflammatory response (GO:0006954)	Cluster_7	13.5527	264.862	3.2549e-09	7.01045e-07	AOC3;CXCL6;CXCL10;CXCL9;ITGB2;KIT;IL18;CCL18;CCL17;CXCL5;CCL16
chemokine-mediated signaling pathway (GO:0070098)	Cluster_7	36.859	717.571	3.50873e-09	7.01045e-07	CXCL6;CXCL10;CXCL9;CCL18;CCL17;CXCL5;CCL16
cellular response to chemokine (GO:1990869)	Cluster_7	34.0703	646.365	5.76474e-09	9.5983e-07	CXCL6;CXCL10;CXCL9;CCL18;CCL17;CXCL5;CCL16
antimicrobial humoral immune response mediated by antimicrobial peptide (GO:0061844)	Cluster_7	31.673	586.258	9.1484e-09	1.30561e-06	CXCL6;REG3A;CXCL10;CXCL9;GNLY;ANG;CXCL5
cell-cell adhesion via plasma-membrane adhesion molecules (GO:0098742)	Cluster_7	14.7242	250.845	3.9928e-08	4.90322e-06	ITGB1;REG3A;CD84;CD6;SELL;CD209;ITGB2;UMOD;CNTN4
positive regulation of ERK1 and ERK2 cascade (GO:0070374)	Cluster_7	14.5421	246.272	4.41732e-08	4.90322e-06	PDGFRB;NRP1;MARCO;GAS6;CCL18;CCL17;EGFR;CCL16;SLAMF1
positive regulation of MAPK cascade (GO:0043410)	Cluster_7	10.0594	154.038	2.23726e-07	2.23502e-05	PDGFRB;NRP1;MARCO;KIT;GAS6;CCL18;CCL17;EGFR;CCL16;SLAMF1
positive regulation of protein kinase B signaling (GO:0051897)	Cluster_7	13.5968	200.849	3.8433e-07	3.49041e-05	ITGB1;PDGFRB;MYOC;KIT;IL18;GAS6;EGFR;ENG
regulation of ERK1 and ERK2 cascade (GO:0070372)	Cluster_7	10.3163	146.244	6.97336e-07	5.80532e-05	PDGFRB;NRP1;MARCO;GAS6;CCL18;CCL17;EGFR;CCL16;SLAMF1
lymphocyte chemotaxis (GO:0048247)	Cluster_7	32.2574	442.399	1.10612e-06	8.50014e-05	CXCL10;CCL18;GAS6;CCL17;CCL16
cytokine-mediated signaling pathway (GO:0019221)	Cluster_7	5.81458	76.8494	1.82003e-06	0.000129872	ITGB1;CXCL6;CXCL9;ITGB2;IL18;CXCL5;CXCL10;IL7;KIT;CCL18;CCL17;CCL16;IL13RA1
regulation of protein kinase B signaling (GO:0051896)	Cluster_7	10.4295	134.303	2.55572e-06	0.000170211	ITGB1;PDGFRB;MYOC;KIT;IL18;GAS6;EGFR;ENG
cellular response to cytokine stimulus (GO:0071345)	Cluster_7	6.22095	75.4446	5.40868e-06	0.000322551	ITGB1;CXCL10;IL7;ITGB2;KIT;IL18;GAS6;CCL18;CCL17;CCL16;IL13RA1
leukocyte cell-cell adhesion (GO:0007159)	Cluster_7	41.4417	501.974	5.48885e-06	0.000322551	ITGB1;CD209;ITGB2;UMOD
positive regulation of phosphate metabolic process (GO:0045937)	Cluster_7	38.25	452.408	7.29979e-06	0.000405138	NRP1;ANG;EGFR;CD244
positive regulation of phosphorylation (GO:0042327)	Cluster_7	8.45156	96.3674	1.11695e-05	0.00057027	PDGFRB;NRP1;MARCO;KIT;ANG;GAS6;EGFR;ENG
cellular response to lipopolysaccharide (GO:0071222)	Cluster_7	13.3617	152.061	1.14168e-05	0.00057027	CXCL6;CXCL10;CXCL9;CD6;IL18;CXCL5
regulation of cell population proliferation (GO:0042127)	Cluster_7	4.67255	51.304	1.70414e-05	0.000790016	PDGFRB;REG3A;CXCL9;UMOD;CXCL5;EGFR;DPP4;CXCL10;IL7;KIT;IL13RA1;ENG;SLAMF1
positive regulation of cell migration (GO:0030335)	Cluster_7	7.927	86.8734	1.73977e-05	0.000790016	ITGB1;PDGFRB;COL1A1;NRP1;MYOC;KIT;ENPP2;EGFR
cellular response to low-density lipoprotein particle stimulus (GO:0071404)	Cluster_7	67.0202	709.763	2.51594e-05	0.00109279	ITGB1;ITGB2;CES1
heterophilic cell-cell adhesion via plasma membrane cell adhesion molecules (GO:0007157)	Cluster_7	26.1553	273.554	2.8693e-05	0.00116942	REG3A;CD6;CD209;UMOD
positive regulation of cell population proliferation (GO:0008284)	Cluster_7	5.66519	59.1396	2.92648e-05	0.00116942	PDGFRB;DPP4;REG3A;IL7;IL18;GAS6;CXCL5;EGFR;IL13RA1;SLAMF1
positive regulation of phospholipase C activity (GO:0010863)	Cluster_7	25.4833	264.12	3.1535e-05	0.00121167	PDGFRB;KIT;ANG;EGFR
cellular defense response (GO:0006968)	Cluster_7	22.0789	217.324	5.31136e-05	0.0019652	ITGB1;CXCL9;GNLY;UMOD
regulation of phosphatidylinositol 3-kinase signaling (GO:0014066)	Cluster_7	12.417	116.5	8.42001e-05	0.00299832	PDGFRB;MYOC;KIT;IL18;EGFR
peptidyl-tyrosine modification (GO:0018212)	Cluster_7	19.1	177.921	9.00397e-05	0.00299832	PDGFRB;EFEMP1;KIT;EGFR
glycosaminoglycan catabolic process (GO:0006027)	Cluster_7	19.1	177.921	9.00397e-05	0.00299832	ACAN;IDUA;PRELP;GUSB
regulation of immune response (GO:0050776)	Cluster_7	8.77857	80.1967	0.00010777	0.00347297	ITGB1;COL1A1;SELL;ITGB2;ICAM3;SLAMF7
positive regulation of epithelial cell proliferation (GO:0050679)	Cluster_7	10.619	92.1823	0.000169796	0.00523347	MMP12;NRP1;REG3A;ANG;EGFR
positive regulation of smooth muscle cell differentiation (GO:0051152)	Cluster_7	161.894	1402.48	0.000172877	0.00523347	KIT;ENG
cell chemotaxis (GO:0060326)	Cluster_7	15.27	129.806	0.000203327	0.00570105	PDGFRB;NRP1;KIT;CCL28
peptidyl-tyrosine phosphorylation (GO:0018108)	Cluster_7	15.27	129.806	0.000203327	0.00570105	PDGFRB;EFEMP1;KIT;EGFR
proteolysis (GO:0006508)	Cluster_7	6.37532	54.1287	0.000205443	0.00570105	MMP12;DPP4;ACAN;DPP7;PRCP;TPP1;CTSD
positive regulation of peptidyl-tyrosine phosphorylation (GO:0050731)	Cluster_7	9.70808	80.4006	0.000253076	0.00683305	NRP1;KIT;ENPP2;IL18;GAS6
artery morphogenesis (GO:0048844)	Cluster_7	27.2826	224.454	0.000267336	0.00689117	PDGFRB;NRP1;ENG
extracellular matrix organization (GO:0030198)	Cluster_7	6.08843	50.0512	0.000269025	0.00689117	ITGB1;MMP12;COL1A1;ACAN;ITGB2;ICAM3;GAS6
positive regulation of lymphocyte proliferation (GO:0050671)	Cluster_7	13.9754	114.306	0.000280458	0.00700444	CD6;CD209;IL7;IL18
activation of protein kinase B activity (GO:0032148)	Cluster_7	26.3069	213.829	0.000295084	0.00700838	IL18;ANG;GAS6
extracellular structure organization (GO:0043062)	Cluster_7	7.21832	58.5889	0.000298513	0.00700838	ITGB1;MMP12;COL1A1;ACAN;ITGB2;ICAM3
external encapsulating structure organization (GO:0045229)	Cluster_7	7.18374	58.1307	0.000305982	0.00700838	ITGB1;MMP12;COL1A1;ACAN;ITGB2;ICAM3
positive regulation of phosphatidylinositol 3-kinase signaling (GO:0014068)	Cluster_7	13.5911	109.789	0.000310279	0.00700838	PDGFRB;MYOC;KIT;IL18
regulation of cell migration (GO:0030334)	Cluster_7	5.13579	41.3983	0.000315693	0.00700838	ITGB1;PDGFRB;COL1A1;MYOC;KIT;ENPP2;EGFR;ENG
positive regulation of cell motility (GO:2000147)	Cluster_7	7.04866	56.35	0.000337339	0.00732612	ITGB1;PDGFRB;COL1A1;MYOC;KIT;EGFR
complement activation, alternative pathway (GO:0006957)	Cluster_7	97.1268	769.871	0.000361064	0.00736129	CR2;CFHR5
regulation of vascular associated smooth muscle cell differentiation (GO:1905063)	Cluster_7	97.1268	769.871	0.000361064	0.00736129	KIT;ENG
positive regulation of vascular associated smooth muscle cell differentiation (GO:1905065)	Cluster_7	97.1268	769.871	0.000361064	0.00736129	KIT;ENG
T cell activation (GO:0042110)	Cluster_8	30.8652	416.651	1.37224e-06	0.000495377	CD4;CD8A;LEP;CD1C;ADA

## Sheet: Data S7b
Supplementary Data 7b. Complete results of pathway enrichment analysis of proteins in longitudinal clusters
Term	Cluster	Odds Ratio	Combined Score	P-value	Adjusted P-value	Genes
Cytokine-cytokine receptor interaction	Cluster_1	11.1276	114.231	3.48118e-05	0.00407298	CCL25;CCL21;TNFRSF10C;MET;TNFSF13B;CCL15
Post-translational regulation of adherens junction stability and disassembly	Cluster_1	30.1636	257.624	0.00019532	0.0114262	GDNF;MEP1B;MET
Ghrelin biosynthesis, secretion, and deacylation	Cluster_1	63.2984	465.982	0.000635138	0.0247704	GHRL;PLA2G7
Axon guidance	Cluster_1	7.30394	50.7269	0.000963311	0.0281769	ALCAM;GDNF;ARTN;SEMA3F;MET
Post-translational regulation of adherens junction stability and disassembly	Cluster_2	38.501	458.585	6.71613e-06	0.00197454	MMP7;SRC;CDH1;PTPN6
RAGE pathway	Cluster_2	30.2325	333.005	1.64562e-05	0.00241906	MMP7;VCAM1;REN;VEGFA
Alpha-9 beta-1 integrin pathway	Cluster_2	56.6108	581.599	3.45315e-05	0.00338409	VCAM1;SRC;VEGFA
BDNF signaling pathway	Cluster_2	10.2975	101.71	5.13374e-05	0.0037733	STIP1;HGF;ADM;TGFBI;PRSS2;VEGFA
Oncostatin M	Cluster_2	8.58754	76.5378	0.000134674	0.00791885	HGF;LCN2;PCSK9;PCOLCE;S100P;VEGFA
Signaling events mediated by T cell protein tyrosine phosphatase (TC-PTP)	Cluster_2	31.9071	277.479	0.000167172	0.00807108	SRC;HGF;VEGFA
Gastrin pathway	Cluster_2	30.3476	259.688	0.000192169	0.00807108	MMP7;HGF;VEGFA
Platelet endothelial cell adhesion molecule 1 (PECAM1) interactions	Cluster_2	81.3837	633.961	0.000413941	0.0134038	SRC;PTPN6
Signal regulatory protein (SIRP) family interactions	Cluster_2	73.9814	564.061	0.000488406	0.0134038	SRC;PTPN6
FGF signaling pathway	Cluster_2	21.4343	162.642	0.000506522	0.0134038	CDH1;SRC;HGF
TGF-beta regulation of extracellular matrix	Cluster_2	5.52855	41.5451	0.000545042	0.0134038	VCAM1;HGF;LCN2;SPINT2;FAM3C;TGFBI;VEGFA
MAPK cascade role in angiogenesis	Cluster_2	20.377	151.746	0.000583232	0.0134038	SRC;DAG1;VEGFA
EGFR1 pathway	Cluster_2	11.3864	84.3379	0.000607063	0.0134038	HGF;LIF;LCN2;VEGFA
Beta-1 integrin cell surface interactions	Cluster_2	19.7282	145.135	0.000638278	0.0134038	VCAM1;TGFBI;VEGFA
KIT signaling regulation	Cluster_2	58.1195	418.372	0.000747727	0.013792	SRC;PTPN6
Signaling events mediated by VEGFR1 and VEGFR2	Cluster_2	18.5466	133.252	0.000758081	0.013792	SRC;PTPN6;VEGFA
Costimulation by the CD28 family	Cluster_2	18.0072	127.898	0.000822986	0.013792	SRC;GRAP2;PTPN6
Cell to cell adhesion signaling	Cluster_2	54.2422	383.76	0.000846044	0.013792	SRC;CDH1
Adherens junction cell adhesion	Cluster_2	17.4982	122.887	0.000891322	0.013792	CDH1;SRC;PTPN6
Signaling by SCF-KIT	Cluster_2	16.5617	113.777	0.00103857	0.0150869	SRC;GRAP2;PTPN6
Signaling events mediated by hepatocyte growth factor receptor (c-Met)	Cluster_2	16.3429	111.671	0.00107763	0.0150869	CDH1;SRC;HGF
TGF-beta signaling pathway	Cluster_2	9.29493	62.0486	0.00126141	0.016312	DAB2;CDH1;SRC;LIF
E-cadherin keratinocyte pathway	Cluster_2	42.8142	284.586	0.0012979	0.016312	SRC;CDH1
Integrin cell surface interactions	Cluster_2	15.1425	100.264	0.00133159	0.016312	VCAM1;CDH1;SRC
Angiogenesis	Cluster_2	38.7328	250.368	0.00155858	0.0183289	SRC;VEGFA
Extracellular matrix organization	Cluster_2	13.791	87.7485	0.00172461	0.0193636	MMP7;PCOLCE;PRSS2
Cell surface interactions at the vascular wall	Cluster_2	13.6387	86.3619	0.00177829	0.0193636	SRC;PTPN6;CD177
Interleukin-9 regulation of target genes	Cluster_2	33.8861	210.718	0.00199237	0.0209199	LCN2;SCGB3A2
S1P/S1P3 pathway	Cluster_2	30.1164	180.722	0.00247681	0.0236038	SRC;VEGFA
Integrin beta-2 pathway	Cluster_2	30.1164	180.722	0.00247681	0.0236038	VCAM1;TGFBI
Gap junction trafficking and regulation	Cluster_2	29.0394	172.303	0.00264941	0.0236038	DAB2;SRC
Activation of matrix metalloproteinases	Cluster_2	29.0394	172.303	0.00264941	0.0236038	MMP7;PRSS2
Nectin adhesion pathway	Cluster_2	29.0394	172.303	0.00264941	0.0236038	SRC;CDH1
CD28 co-stimulation	Cluster_2	28.0366	164.529	0.00282752	0.0244497	SRC;GRAP2
EPO receptor signaling	Cluster_2	25.4043	144.438	0.00339467	0.0285152	SRC;PTPN6
Arf6 signal transduction regulation	Cluster_2	24.6333	138.644	0.00359455	0.0285621	SRC;HGF
EGF receptor (ErbB1) signaling pathway	Cluster_2	24.6333	138.644	0.00359455	0.0285621	SRC;PTPN6
Signaling of hepatocyte growth factor receptor	Cluster_2	22.5771	123.416	0.00422636	0.0326897	SRC;HGF
Cell-cell communication	Cluster_2	9.83284	53.4537	0.0043558	0.0326897	CDH1;SRC;PTPN6
E-cadherin nascent AJ-like junctions pathway	Cluster_2	21.9658	118.954	0.00444758	0.0326897	SRC;CDH1
Cytokine-cytokine receptor interaction	Cluster_2	6.41983	34.5213	0.00462027	0.0331307	IL22RA1;HGF;LIF;VEGFA
Bladder cancer	Cluster_2	20.3153	107.065	0.00514271	0.0343627	CDH1;VEGFA
Urokinase-type plasminogen activator (uPA) and uPAR-mediated signaling	Cluster_2	20.3153	107.065	0.00514271	0.0343627	SRC;HGF
VEGF, hypoxia, and angiogenesis	Cluster_2	20.3153	107.065	0.00514271	0.0343627	SRC;VEGFA
Beta-3 integrin cell surface interactions	Cluster_2	19.8188	103.537	0.00538483	0.0344161	TGFBI;VEGFA
Cell differentiation by G alpha (i/o) pathway inferred from mouse Neuro2A model	Cluster_2	19.8188	103.537	0.00538483	0.0344161	SRC;DAG1
Interleukin-3 signaling pathway	Cluster_2	18.8951	97.0346	0.0058845	0.0368094	SRC;PTPN6
Syndecan 1 pathway	Cluster_2	18.4647	94.0337	0.006142	0.0376197	MMP7;HGF
Agrin in postsynaptic differentiation	Cluster_2	18.0535	91.1837	0.00640458	0.0384275	SRC;DAG1
Hemostasis pathway	Cluster_2	4.57461	22.9258	0.00666064	0.0391646	SRC;HGF;PTPN6;CD177;VEGFA
Integrated breast cancer pathway	Cluster_2	8.30537	41.3727	0.00686417	0.0395699	CDH1;DAG1;VEGFA
Malaria	Cluster_2	16.5764	81.0947	0.00750512	0.0424328	VCAM1;HGF
Signaling events mediated by stem cell factor receptor (c-Kit)	Cluster_2	16.2441	78.858	0.00779268	0.0432273	GRAP2;PTPN6
RANKL signaling pathway	Cluster_2	15.6177	74.6779	0.00838254	0.0448085	VCAM1;SRC
Kit receptor signaling pathway	Cluster_2	15.6177	74.6779	0.00838254	0.0448085	SRC;PTPN6
T cell receptor signaling in naive CD8+ T cells	Cluster_2	15.3223	72.7224	0.00868477	0.0455951	GRAP2;PTPN6
Thromboxane A2 receptor signaling	Cluster_2	15.0378	70.8496	0.00899185	0.046379	VCAM1;SRC
ECM-receptor interaction	Cluster_3	33.1433	374.997	1.21961e-05	0.000759499	VWF;LAMA4;TNC;THBS4
Oncostatin M	Cluster_3	13.8133	155.89	1.25537e-05	0.000759499	SELP;CCL20;TNC;TIMP1;STK4;OSMR
Malaria	Cluster_3	40.1573	374.813	8.84005e-05	0.00356549	SELP;SELE;THBS4
RAGE pathway	Cluster_3	33.8014	299.055	0.000143752	0.00369782	TIMP1;MFGE8;SELE
Monocyte and its surface molecules	Cluster_3	138.59	1217.7	0.000152803	0.00369782	SELP;SELE
Beta-1 integrin cell surface interactions	Cluster_3	30.573	261.82	0.000190896	0.00384973	LAMA4;TNC;NID1
Interleukin-6 regulation of target genes	Cluster_3	103.927	861.143	0.000252012	0.00435622	TIMP1;DCN
Response to elevated platelet cytosolic calcium	Cluster_3	24.0556	189.713	0.000375814	0.00568418	SELP;VWF;TIMP1
Focal adhesion	Cluster_3	11.4917	84.643	0.000632661	0.00850578	VWF;LAMA4;TNC;THBS4
Interleukin-1 regulation of extracellular matrix	Cluster_3	16.4177	111.837	0.00110049	0.013316	CCL20;DCN;MATN2
Beta-3 integrin cell surface interactions	Cluster_3	30.3735	182.91	0.00242474	0.0266722	LAMA4;TNC
Clathrin derived vesicle budding	Cluster_3	21.0879	112.5	0.00482089	0.046777	SORT1;SNAP23
Platelet activation, signaling and aggregation	Cluster_3	9.46854	50.1189	0.00502563	0.046777	SELP;VWF;TIMP1
EGF/EGFR signaling pathway	Cluster_4	14.4664	119.522	0.000258143	0.039754	USP8;PEBP1;STAMBP;CRKL
Oncostatin M	Cluster_5	10.58	180.756	3.80337e-08	9.31827e-06	IL6;PLA2G4A;CHI3L1;BLMH;IGFBP6;CST6;LDLR;TIMP4;PGF;DSC2;TGM2
Cytokine-cytokine receptor interaction	Cluster_5	8.62125	99.3474	9.89442e-06	0.00121207	CCL14;CCL23;IL6;TNFRSF10A;TNFRSF11A;LTBR;RELT;CXCL16
Low-density lipoprotein (LDL) pathway during atherogenesis	Cluster_5	129.331	1084.19	0.000228716	0.0186785	IL6;LDLR
TNF-alpha effects on cytokine activity, cell motility, and apoptosis	Cluster_6	29.7794	813.869	1.3513e-12	4.29713e-10	CCL11;NOTCH1;ANGPT1;CCL5;CCL4;PDGFB;CXCL1;CD69;IL7R;TNF;ICAM1
Cytokine-cytokine receptor interaction	Cluster_6	16.0913	367.21	1.22809e-10	1.95266e-08	CCL24;CCL11;TGFB1;CCL5;CCL4;PDGFB;CCL3;XCL1;PDGFA;CXCL1;IL7R;TNF
Thymic stromal lymphopoietin (TSLP) pathway	Cluster_6	31.2321	649.832	9.20087e-10	9.75292e-08	CCL24;CCL11;TGFB1;CCL4;CCL3;CXCL1;IL7R;ICAM1
Binding of chemokines to chemokine receptors	Cluster_6	38.832	668.469	3.34113e-08	2.6562e-06	CCL11;CCL5;CCL4;CCL3;XCL1;CXCL1
Leptin influence on immune response	Cluster_6	21.3883	342.101	1.13131e-07	7.19511e-06	BST1;CCL5;CCL4;XCL1;CXCL1;IL7R;TNF
Vitamin B12 metabolism	Cluster_6	32.5417	448.339	1.03891e-06	5.5062e-05	F7;CCL5;SAA4;TNF;ICAM1
RAGE pathway	Cluster_6	27.7972	362.931	2.13641e-06	9.03087e-05	TGFB1;PDGFB;PDGFA;TNF;ICAM1
TWEAK regulation of gene expression	Cluster_6	52.4559	681.658	2.27192e-06	9.03087e-05	CCL5;CCL3;TNF;ICAM1
Interleukin-1 regulation of extracellular matrix	Cluster_6	16.2961	202.782	3.94285e-06	0.000123558	CCL11;CCL5;CCL4;CXCL1;TNF;ICAM1
Chemokine signaling pathway	Cluster_6	12.0562	148.791	4.36669e-06	0.000123558	CCL24;CCL11;CCL5;CCL4;CCL3;XCL1;CXCL1
Complement and coagulation cascades	Cluster_6	23.5089	288.87	4.60802e-06	0.000123558	F7;PROC;F11;SERPINA5;MBL2
Peptide G-protein coupled receptors	Cluster_6	11.8589	145.126	4.844e-06	0.000123558	APP;CCL11;CCL5;CCL4;CCL3;XCL1;CXCL1
Hemostasis pathway	Cluster_6	7.08588	86.4187	5.0511e-06	0.000123558	APP;F7;TGFB1;PROC;THPO;ANGPT1;F11;PDGFB;PDGFA;GP6
Cytokines and inflammatory response	Cluster_6	38.9032	463.839	6.63668e-06	0.000150748	TGFB1;PDGFA;CXCL1;TNF
Interleukin-5 regulation of apoptosis	Cluster_6	13.4457	153.2	1.12625e-05	0.000238764	SDC4;FUCA1;CCL3;CXCL1;CD69;ICAM1
Malaria	Cluster_6	25.6389	266.7	3.0367e-05	0.000603544	TGFB1;SDC4;TNF;ICAM1
Interleukin-3 regulation of hematopoietic cells	Cluster_6	52.4486	525.126	4.48496e-05	0.00083895	TGFB1;CD69;TNF
Selenium pathway	Cluster_6	21.5087	209.868	5.78677e-05	0.00102233	F7;SAA4;TNF;ICAM1
Folate metabolism	Cluster_6	20.4119	195.243	7.01315e-05	0.00117378	F7;SAA4;TNF;ICAM1
Platelet activation, signaling and aggregation	Cluster_6	9.29538	87.472	8.18791e-05	0.00130188	APP;TGFB1;THPO;PDGFB;PDGFA;GP6
Selective expression of chemokine receptors during T-cell polarization	Cluster_6	38.7547	356.65	0.00010076	0.0015258	TGFB1;CCL4;CCL3
PTM: gamma carboxylation, hypusine formation and arylsulfatase activation	Cluster_6	35.6507	320.025	0.000126323	0.00178775	F7;PROC;SUMF2
RANKL regulation of apoptosis and immune response	Cluster_6	17.1948	153.648	0.000131606	0.00178775	CCL5;CCL3;TNF;ICAM1
Toll-like receptor signaling pathway regulation	Cluster_6	11.1134	98.5844	0.000140437	0.00178775	CCL5;CCL4;CCL3;TNF;MBL2
Integrin beta-2 pathway	Cluster_6	34.2778	304.044	0.000140546	0.00178775	SPON2;PROC;ICAM1
PDGF genes and receptors	Cluster_6	146.515	1263.75	0.000179491	0.00219532	PDGFB;PDGFA
Fibrin clot formation (clotting cascade)	Cluster_6	30.7272	263.391	0.00018935	0.00223013	F7;PROC;F11
Response to elevated platelet cytosolic calcium	Cluster_6	15.229	129.313	0.000205266	0.00233124	APP;TGFB1;PDGFB;PDGFA
NOD signaling pathway	Cluster_6	14.8515	124.745	0.000224987	0.0024671	CCL11;CCL5;CXCL1;TNF
Visceral fat deposits and the metabolic syndrome	Cluster_6	97.6667	781.896	0.000333537	0.00342144	LPL;TNF
Eosinophils in the chemokine network of allergy	Cluster_6	97.6667	781.896	0.000333537	0.00342144	CCL11;CCL5
Chagas disease	Cluster_6	12.0182	91.6889	0.000486057	0.00483019	TGFB1;CCL5;CCL3;TNF
Syndecan 1 pathway	Cluster_6	20.7084	155.073	0.000559542	0.00533503	TGFB1;CCL5;PPIB
GPCR ligand binding	Cluster_6	5.38379	40.2123	0.000570412	0.00533503	APP;CCL11;CCL5;CCL4;CCL3;XCL1;CXCL1
Gamma-carboxylation, transport, and amino-terminal cleavage of proteins	Cluster_6	65.1013	477.676	0.000650726	0.00591231	F7;PROC
Interleukin-2 signaling pathway	Cluster_6	3.80187	27.6331	0.0006973	0.00615949	APP;CCL5;FUCA1;CCL4;CCL3;XCL1;CD69;IL7R;TNF;ICAM1
Oncostatin M	Cluster_6	6.03227	43.2761	0.000766186	0.00654345	CCL11;CCL5;LPL;PDGFA;CXCL1;ICAM1
TGF-beta regulation of extracellular matrix	Cluster_6	4.48787	32.1051	0.000781922	0.00654345	TGFB1;SDC4;ANGPT1;LPL;PDGFA;CXCL1;CDHR5;NID2
Mechanism of gene regulation by peroxisome proliferators via PPAR-alpha	Cluster_6	16.4809	113.053	0.00104928	0.00850151	LPL;PDGFA;TNF
Platelet amyloid precursor protein pathway	Cluster_6	48.8186	333.953	0.00106937	0.00850151	APP;F11
Adhesion and diapedesis of granulocytes	Cluster_6	45.0611	301.902	0.0012311	0.00910444	TNF;ICAM1
Erythrocyte differentiation pathway	Cluster_6	45.0611	301.902	0.0012311	0.00910444	TGFB1;CCL3
Extrinsic prothrombin activation pathway	Cluster_6	45.0611	301.902	0.0012311	0.00910444	F7;PROC
Cells and molecules involved in local acute inflammatory response	Cluster_6	39.049	251.697	0.00158738	0.0114724	TNF;ICAM1
Acute myocardial infarction	Cluster_6	32.5359	199.058	0.00220268	0.0152272	F7;PROC
ID regulation of gene expression	Cluster_6	32.5359	199.058	0.00220268	0.0152272	CXCL1;ICAM1
Interleukin-4 regulation of apoptosis	Cluster_6	5.77452	34.742	0.00243834	0.0164977	PDGFB;XCL1;LPL;IL7R;TNF
Transcriptional regulation of white adipocyte differentiation	Cluster_6	12.0145	72.006	0.00249554	0.0165329	TGFB1;LPL;TNF
Epstein-Barr virus LMP1 signaling	Cluster_6	29.2794	173.545	0.00266592	0.0173013	CCL5;TNF
Antigen processing and presentation	Cluster_6	11.3961	66.6594	0.00288187	0.0174794	CD74;TNF;LGMN
Angiogenesis	Cluster_6	27.8838	162.799	0.00291323	0.0174794	ANGPT1;PDGFB
Blood clotting cascade	Cluster_6	27.8838	162.799	0.00291323	0.0174794	F7;F11
Interleukin-11 pathway	Cluster_6	27.8838	162.799	0.00291323	0.0174794	TGFB1;ICAM1
Hematopoietic cell lineage	Cluster_6	10.4539	58.6994	0.00364256	0.0203797	THPO;IL7R;TNF
RXR/VDR pathway	Cluster_6	24.3946	136.484	0.00371705	0.0203797	TGFB1;TNF
Segmentation clock	Cluster_6	24.3946	136.484	0.00371705	0.0203797	NOTCH1;PROC
Interleukin-27-mediated signaling events	Cluster_6	24.3946	136.484	0.00371705	0.0203797	TGFB1;TNF
Interleukin-9 regulation of target genes	Cluster_6	24.3946	136.484	0.00371705	0.0203797	CCL11;CCL3
Proteins and DNA sequences in cardicac structures	Cluster_6	23.4176	129.268	0.00400537	0.0215882	NOTCH1;TGFB1
Cell surface interactions at the vascular wall	Cluster_6	9.76169	53.0049	0.00438355	0.0232328	PROC;ANGPT1;GP6
Asthma	Cluster_6	20.9055	111.057	0.00493046	0.0256225	CCL11;TNF
Senescence and autophagy	Cluster_6	9.25093	48.8931	0.005066	0.0256225	TGFB1;CCL3;CXCL1
T cell receptor regulation of apoptosis	Cluster_6	3.6044	19.0428	0.00507615	0.0256225	TGFB1;CCL5;CCL4;CCL3;XCL1;IL7R;TNF
NF-kappaB activation by non-typeable Hemophilus influenzae	Cluster_6	20.1836	105.921	0.00525863	0.0261288	TGFB1;TNF
Prothrombin activation intrinsic pathway	Cluster_6	19.5098	101.17	0.00559658	0.0269653	PROC;F11
Syndecan 4 pathway	Cluster_6	19.5098	101.17	0.00559658	0.0269653	SDC4;CCL5
Amoebiasis	Cluster_6	8.70413	44.581	0.00596517	0.0283123	TGFB1;CXCL1;TNF
Prion diseases	Cluster_6	17.7335	88.8514	0.00666844	0.0311848	NOTCH1;CCL5
Interleukin-23-mediated signaling events	Cluster_6	16.7185	81.9564	0.00743065	0.0342456	CXCL1;TNF
Signal transduction through IL-1R	Cluster_6	16.2533	78.8336	0.00782584	0.0355517	TGFB1;TNF
Alpha-M beta-2 integrin signaling	Cluster_6	15.0008	70.5504	0.00906693	0.0406096	TNF;ICAM1
Beta-3 integrin cell surface interactions	Cluster_6	14.2676	65.7906	0.00993992	0.0439013	SDC4;PDGFB
Interleukin-3 signaling pathway	Cluster_6	13.6026	61.5342	0.0108487	0.0472589	TGFB1;CD69
Adipogenesis	Cluster_6	6.81975	30.5245	0.01138	0.0489034	TGFB1;LPL;TNF
Cytokine-cytokine receptor interaction	Cluster_7	17.1009	493.104	2.99998e-13	8.84994e-11	PDGFRB;CXCL6;CXCL9;IL18;INHBC;CXCL5;EGFR;CXCL10;IL7;KIT;CCL18;CCL17;CCL28;CCL16;IL13RA1
Binding of chemokines to chemokine receptors	Cluster_7	38.4313	758.286	2.69752e-09	3.97885e-07	CXCL6;CXCL10;CXCL9;CCL17;CCL28;CXCL5;CCL16
Thymic stromal lymphopoietin (TSLP) pathway	Cluster_7	21.7229	349.96	1.00793e-07	9.91135e-06	CXCL10;CD84;CXCL9;CCL18;CCL17;CXCL5;CCL16
Cell surface interactions at the vascular wall	Cluster_7	20.72	327.559	1.36238e-07	1.00476e-05	ITGB1;COL1A1;CD84;SELL;ITGB2;GAS6;CD244
Urokinase-type plasminogen activator (uPA) and uPAR-mediated signaling	Cluster_7	34.0044	474.441	8.72145e-07	5.14565e-05	ITGB1;PDGFRB;MMP12;ITGB2;EGFR
Chemokine signaling pathway	Cluster_7	11.4772	155.599	1.29467e-06	6.14076e-05	CXCL6;CXCL10;CXCL9;CCL18;CCL17;CCL28;CXCL5;CCL16
Peptide G-protein coupled receptors	Cluster_7	11.2883	151.704	1.45713e-06	6.14076e-05	CXCL6;CXCL10;CXCL9;GAL;CCL17;CCL28;CXCL5;CCL16
CHL1 interactions	Cluster_7	147.489	1835.33	3.94183e-06	0.000145355	ITGB1;NRP1;CHL1
Monocyte and its surface molecules	Cluster_7	92.1667	1048.15	1.1509e-05	0.000359786	ITGB1;SELL;ITGB2
Interleukin-7 interactions in immune response	Cluster_7	33.1433	374.997	1.21961e-05	0.000359786	CXCL10;CCL17;CXCL5;CCL16
Signal transduction	Cluster_7	4.09063	44.2407	2.00934e-05	0.000506265	ITGB1;CXCL6;NRP1;CXCL9;ITGB2;ICAM3;CXCL5;EGFR;COL1A1;CXCL10;GAL;KIT;CCL17;CCL28;CCL16
G alpha (i) signaling events	Cluster_7	9.33902	100.773	2.05938e-05	0.000506265	CXCL6;CXCL10;CXCL9;GAL;CCL28;CXCL5;CCL16
Adhesion and diapedesis of lymphocytes	Cluster_7	67.0202	709.763	2.51594e-05	0.000570926	ITGB1;SELL;ITGB2
Oncostatin M	Cluster_7	6.81362	67.634	4.88727e-05	0.00102982	COL1A1;CXCL6;CHL1;CA6;FETUB;CXCL5;EGFR;IL13RA1
Lysosome	Cluster_7	10.8031	94.6108	0.000157245	0.00309248	ARSA;IDUA;TPP1;GUSB;CTSD
Cell adhesion molecules (CAMs)	Cluster_7	9.78441	81.3728	0.000244431	0.00450671	ITGB1;CD6;SELL;ITGB2;ICAM3
GPCR ligand binding	Cluster_7	5.10971	41.021	0.000326186	0.00566029	CXCL6;CXCL10;CXCL9;GAL;CCL17;CCL28;CXCL5;CCL16
Signal transduction by L1	Cluster_7	23.0139	178.694	0.00042449	0.00667548	ITGB1;NRP1;EGFR
Focal adhesion	Cluster_7	6.67198	51.4644	0.000446748	0.00667548	ITGB1;PDGFRB;COL1A1;TNXB;ITGB2;EGFR
Integrin cell surface interactions	Cluster_7	12.2438	94.2843	0.000452575	0.00667548	ITGB1;COL1A1;ITGB2;ICAM3
L1CAM interactions	Cluster_7	11.0144	80.6219	0.000662392	0.00930503	ITGB1;NRP1;CHL1;EGFR
Signaling events mediated by T cell protein tyrosine phosphatase (TC-PTP)	Cluster_7	18.8765	136.362	0.000728963	0.00977473	ITGB1;PDGFRB;EGFR
Hemostasis pathway	Cluster_7	4.45217	31.8639	0.00077945	0.00999729	ITGB1;COL1A1;CD84;SELL;ITGB2;PRCP;GAS6;CD244
Interleukin-4 regulation of apoptosis	Cluster_7	5.79281	40.5548	0.000911077	0.0106129	ACAN;KIT;IL18;GAS6;EGFR;IL13RA1
B lymphocyte cell surface molecules	Cluster_7	53.9485	376.267	0.000935374	0.0106129	CR2;ITGB2
Keratan sulfate degradation	Cluster_7	53.9485	376.267	0.000935374	0.0106129	ACAN;PRELP
Glycosaminoglycan metabolism	Cluster_7	9.34434	62.908	0.0011919	0.0125575	ACAN;IDUA;PRELP;GUSB
Leptin influence on immune response	Cluster_7	9.34434	62.908	0.0011919	0.0125575	COL1A1;SELL;CCL18;ANGPTL1
Platelet adhesion to exposed collagen	Cluster_7	44.1353	292.645	0.00131931	0.0133888	ITGB1;COL1A1
Drug metabolism: other enzymes	Cluster_7	15.0166	99.0965	0.00136157	0.0133888	GUSB;CES1;TYMP
Osteoblast signaling	Cluster_7	40.4553	262.119	0.001535	0.0146073	PDGFRB;COL1A1
Immunoregulatory interactions between a lymphoid and a non-lymphoid cell	Cluster_7	8.60913	55.4597	0.00159328	0.0146881	ITGB1;SELL;ITGB2;ICAM3
Adhesion and diapedesis of granulocytes	Cluster_7	37.3415	236.702	0.00176634	0.01579	SELL;ITGB2
Cells and molecules involved in local acute inflammatory response	Cluster_7	32.3593	196.926	0.00227539	0.0197424	ITGB1;ITGB2
PTEN-dependent cell cycle arrest and apoptosis	Cluster_7	28.5495	167.358	0.00284543	0.0227709	ITGB1;EGFR
Glycosaminoglycan degradation	Cluster_7	28.5495	167.358	0.00284543	0.0227709	IDUA;GUSB
Interleukin-2 signaling pathway	Cluster_7	3.08034	18.0456	0.00285601	0.0227709	DPP4;CR2;CD6;SELL;GNLY;ITGB2;ANG;CTSD;CD244;SLAMF1
Heparan sulfate/heparin glycosaminoglycan (HS-GAG) degradation	Cluster_7	26.9621	155.285	0.00315299	0.0244772	IDUA;GUSB
Phagosome	Cluster_7	6.58867	36.3015	0.00404735	0.0306146	ITGB1;MARCO;CD209;ITGB2
Plexin D1 signaling	Cluster_7	22.0554	119.031	0.00453056	0.032598	ITGB1;NRP1
Ras-independent pathway in NK cell-mediated cytotoxicity	Cluster_7	22.0554	119.031	0.00453056	0.032598	ITGB1;IL18
Integrin family cell surface interactions	Cluster_7	20.2154	105.907	0.00530598	0.0365765	ITGB1;ITGB2
ECM-receptor interaction	Cluster_7	9.0695	47.4709	0.00533148	0.0365765	ITGB1;COL1A1;TNXB
Mammalian calpain regulation of cell motility	Cluster_7	19.4059	100.225	0.00571491	0.0374644	ITGB1;EGFR
TWEAK regulation of gene expression	Cluster_7	19.4059	100.225	0.00571491	0.0374644	COL1A1;CXCL10
Hematopoietic cell lineage	Cluster_7	8.64096	44.1113	0.00606689	0.0385247	CR2;IL7;KIT
PTM: gamma carboxylation, hypusine formation and arylsulfatase activation	Cluster_7	18.6585	95.0332	0.00613783	0.0385247	ARSA;GAS6
Integrin beta-2 pathway	Cluster_7	17.9666	90.2738	0.00657461	0.0404064	ITGB2;ICAM3
Keratan sulfate/keratin metabolism	Cluster_7	16.7258	81.8609	0.00748927	0.0450885	ACAN;PRELP
Fluoropyrimidine activity	Cluster_7	15.6452	74.6689	0.00845794	0.0491387	TYMP;CES1
Developmental biology	Cluster_7	3.62356	17.2781	0.00849517	0.0491387	ITGB1;COL1A1;NRP1;CHL1;EGFR;CDON
Primary immunodeficiency	Cluster_8	67.6638	946.706	8.38784e-07	8.19442e-05	CD4;TNFRSF13B;CD8A;ADA
Hematopoietic cell lineage	Cluster_8	32.3592	443.977	1.09992e-06	8.19442e-05	FCER2;CD4;CD5;CD8A;CD1C
Cell adhesion molecules (CAMs)	Cluster_8	20.9354	244.631	8.41882e-06	0.000418135	CDH5;CD4;CDH2;CD8A;CNTN1
T helper cell surface molecules	Cluster_8	90.6682	726.585	0.000330907	0.0110326	CD4;CD8A
Hematopoiesis regulation by cytokines	Cluster_8	76.7115	592.143	0.000444267	0.0110326	CD4;CD8A
Interleukin-17 signaling pathway	Cluster_8	76.7115	592.143	0.000444267	0.0110326	CD4;CD8A
Mitochondrial pathway of apoptosis: BH3-only Bcl-2 family	Cluster_8	16.2553	110.638	0.00110683	0.0235596	CTSO;CTSZ;CTSF
Adaptive immune system	Cluster_8	5.37722	34.7366	0.00156488	0.0251234	CD79B;CTSO;CD4;CD8A;CTSF;IGLC2
Leptin influence on immune response	Cluster_8	14.271	91.9646	0.0015898	0.0251234	CD79B;FCN2;CD4
Adherens junction actin cytoskeletal organization	Cluster_8	36.9093	235.677	0.00168613	0.0251234	CDH5;CDH2
Lysosome	Cluster_8	12.9335	79.8216	0.0020877	0.0282789	CTSO;CTSZ;CTSF
