# Supplementary material for: The development of blood protein profiles in extremely preterm infants follows a stereotypic evolution pattern
Source: Commun Med (Lond). 2023 Aug 2;3:107. doi: 10.1038/s43856-023-00338-1 (PMC10397184; doi:10.1038/s43856-023-00338-1)
Supplement: Supplementary file 12 — Supplementary Data 8 [file 43856_2023_338_MOESM12_ESM.xlsx]

## Sheet: Sheet1
Supplementary Data 8. Variance explanation of protein levels after birth
Protein	PNA	GA	Sex	Delivery	Residual
DLK-1	75.1083	1.80066	6.18785e-06	0.000976996	23.0901
INHBC	67.0473	1.44313	0.170294	0.0923516	31.247
LEP	65.9687	0.616528	0.784896	0.0140853	32.6158
AOC3	65.8155	1.1789	0.0204396	0.0581324	32.9271
ROBO1	63.0951	2.60293	0.0423987	0.026564	34.233
COLEC12	62.6567	3.83911	0.0473276	0.0607927	33.3961
DSC2	61.5369	1.572	0.00271833	0.0431409	36.8453
IGFBPL1	59.8302	3.0005	0.00554376	0.146958	37.0168
PI3	58.8921	7.43792	0.00474451	0.0186633	33.6466
LDL receptor	58.0441	3.43557	0.0904986	0.134458	38.2954
DPP4	55.9283	1.12313	0.0549545	0.0604553	42.8332
MCFD2	55.8834	2.55179	0.0285178	0.0808229	41.4555
WFIKKN2	55.8566	0.229953	0.173068	0.19226	43.5482
TFF3	55.1267	3.85043	0.000200427	0.0105904	41.0121
KLK6	55.061	10.131	0.223135	0.0103782	34.5745
SPINK1	54.7875	3.71242	0.957913	0.0286473	40.5135
SCGB3A2	54.35	6.80754	0.0307464	0.129841	38.6818
CXCL16	52.1814	7.47968	0.0342383	0.225034	40.0796
CLMP	51.7015	4.19233	0.0152617	0.0337213	44.0571
MYOC	51.2464	0.805143	0.00591846	0.581476	47.361
GDF-15	51.1517	5.97947	0.0329796	0.0793245	42.7565
CST6	51.0235	6.14222	0.34922	0.263761	42.2213
CES1	49.6073	0.214356	1.59033	0.0913767	48.4967
CCL16	49.1927	0.00762895	0.136916	0.561904	50.1009
RELT	48.6379	4.55334	0.0186922	0.0393679	46.7507
CR2	47.7196	2.73398	1.87435	0.0605847	47.6115
AGRP	47.6869	1.79812	0.609024	0.409851	49.4962
IGFBP6	47.5984	5.6468	0.0326996	0.000442282	46.7217
IGFBP3	47.3353	0.287853	0.0513645	0.00260452	52.3229
CD1C	46.7793	4.07838	0.0591009	0.261309	48.822
B4GALT1	46.6962	3.1752	1.23399	0.0292241	48.8654
TRAIL-R2	46.6397	8.64618	0.0730691	0.0112573	44.6298
ROR1	46.5995	3.93027	0.000827547	0.0663239	49.403
ST2	46.5196	4.82392	0.0111649	0.26942	48.3759
KIT	46.4328	4.30123	0.99633	0.039724	48.23
TRANCE	45.7301	4.16358	0.177678	0.0823124	49.8464
JAM-A	45.7181	5.04115	0.00121215	6.11772e-05	49.2395
SEMA3F	45.6897	4.73495	0.00421677	0.0681796	49.5029
FSTL3	45.4063	1.93331	0.037964	0.0621874	52.5603
Ep-CAM	44.0372	0.835654	6.99253e-05	0.149403	54.9777
FCRL5	43.9965	1.3427	0.00165072	1.20223	53.4569
SPINK5	43.9587	7.6698	0.614478	0.0204828	47.7366
PTPRF	42.321	0.0730677	0.0818338	0.0105103	57.5136
VSIG4	41.8938	6.72984	0.19576	0.00909498	51.1715
FAM3C	41.8282	3.57097	0.26854	0.121629	54.2107
NT-proBNP	41.4799	3.83495	0.00326734	0.0289625	54.653
TNF-R1	41.3656	4.44989	0.302102	0.0140381	53.8683
CTSF	40.8219	0.951894	2.07789	0.205364	55.9429
IL-1ra	40.5111	2.62083	0.0341149	0.00548767	56.8284
CDON	40.4747	0.909107	0.426438	0.00337166	58.1864
IL-17C	39.8121	5.82793	0.056448	0.0519544	54.2516
ANGPT2	39.6219	3.66131	0.684499	0.051226	55.981
CLSTN2	38.4665	0.00716892	0.405396	0.0480142	61.0729
TNFRSF13B	38.3689	0.0548173	0.0605456	1.74672	59.7691
REN	38.1575	1.84192	0.0536523	0.0836258	59.8633
ITGB1	37.2167	1.37679	0.0589664	0.0763284	61.2712
ACE2	37.1634	0.0306501	0.290893	0.0216303	62.4934
TNFRSF11A	36.5387	4.16506	0.729847	0.010615	58.5558
SELL	35.6696	0.921422	0.0522378	0.911	62.4457
CCL18	35.249	0.157138	0.128949	0.683798	63.7811
EPHB4	35.1584	3.34196	0.218216	0.086316	61.1951
NECTIN2	34.96	5.55412	0.0599565	0.00127344	59.4247
FGF-5	34.5838	1.74655	0.319796	0.0896408	63.2602
NPDC1	34.4411	2.61346	0.00715884	0.0144229	62.9238
CGA	34.3823	4.03343	7.09076	0.203257	54.2902
LTBR	34.2906	1.60793	1.04357	0.184576	62.8733
MET	34.0989	2.33306	0.00166264	0.0126662	63.5537
MMP-10	34.0715	3.30869	0.000156634	0.179474	62.4402
CSTB	34.0318	2.16808	0.408036	0.266518	63.1256
TNXB	33.5506	1.04857	0.130374	0.0279382	65.2425
CA6	33.4935	2.48229	0.355141	0.207519	63.4616
FCRL1	32.6351	4.94636	0.118807	2.25491	60.0448
GUSB	32.3486	3.43311e-05	0.171964	0.00071714	67.4787
TGFBR3	31.9623	2.55391	0.230019	0.0122941	65.2415
FCGR2A	31.8047	0.217535	0.0375886	0.00654064	67.9336
HAOX1	31.7885	1.19825	0.11691	0.132988	66.7634
TXNDC5	31.5959	3.70842	0.0959429	0.0104483	64.5893
PGF	30.5129	4.05724	0.48096	0.22662	64.7223
IDUA	30.1866	0.00112433	0.816539	0.162404	68.8333
FGF-19	30.12	8.85543	0.553557	0.0335467	60.4375
RETN	29.8078	2.71411	0.94796	0.0863014	66.4439
PCSK9	29.689	4.33462	0.10799	0.859637	65.0087
SPINT1	29.5466	2.32925	0.0283259	0.18926	67.9066
CCL23	29.2618	3.49712	0.413552	0.0043782	66.8231
BCAM	29.2227	2.20792	0.00327849	0.000863238	68.5652
FETUB	29.0482	1.41333	8.76106e-06	0.130536	69.4079
IL-1RT2	28.4773	5.04508	0.0013553	0.00258108	66.4737
SLAMF1	27.9172	1.12045	0.157919	0.0376667	70.7668
TNFB	27.9095	3.3602	0.166836	0.214995	68.3485
t-PA	27.7685	4.57413	0.252154	0.0379936	67.3672
BNP	27.6672	2.85359	0.00028802	0.00273941	69.4762
CD6	27.5005	4.46236	0.0944637	0.544403	67.3982
FCER2	27.3825	2.23267	0.000506928	0.483207	69.9011
IL6	27.2077	2.5252	0.0719217	0.00325012	70.1919
COL1A1	27.1361	0.499428	0.227551	0.0844281	72.0525
CCL15	26.914	2.26277	0.0214148	0.0634412	70.7384
IGFBP-7	26.82	0.0400576	0.734338	0.00990393	72.3957
ALCAM	26.7645	3.67945	0.310714	0.0310808	69.2143
ARTN	26.681	4.39055	0.000343559	0.124424	68.8036
PRSS8	26.1397	4.27192	0.0554042	0.142118	69.3909
ACAN	26.0296	1.27629	0.108195	0.0870423	72.4989
FGF-23	25.8942	4.8523	0.442945	0.38369	68.4269
IL-22 RA1	25.448	1.29155	0.621147	0.570311	72.069
MFAP5	25.3648	3.36325	0.123658	0.356015	70.7923
SCF	25.3199	1.43868	0.287264	0.294226	72.6599
TRAIL	25.2255	1.87865	0.0427964	0.0242394	72.8288
CCL11	24.9796	0.573271	0.082939	0.00330505	74.3609
U-PAR	24.9427	4.2988	0.0181361	0.100371	70.64
TIMD4	24.8053	2.13447	1.11698	0.0424	71.9009
MMP-2	24.5339	0.145575	0.0166524	0.497564	74.8063
ESAM	24.2055	4.41199	0.161235	0.0510997	71.1701
SERPINA7	24.1466	1.51211	0.370335	0.129073	73.8419
LYVE1	23.5283	1.37536	1.54743	0.0269814	73.5219
KIM1	23.2735	4.01323	0.0504473	0.838376	71.8245
PTX3	22.7691	2.16809	0.745038	0.0535918	74.2641
IL2-RA	22.6789	0.450915	0.0996233	0.0136204	76.757
RAGE	22.6239	0.242648	0.113148	0.423604	76.5967
MCP-2	22.281	1.05859	0.211947	0.74206	75.7064
CD79B	22.1912	1.80787	0.458099	1.11195	74.4309
TWEAK	21.8667	6.94577	0.0479136	0.0064061	71.1332
C1QTNF1	21.7837	0.000199448	0.26305	0.0435181	77.9095
VEGFA	21.5839	3.77771	0.0980778	0.085621	74.4547
CD84	21.1034	3.39122	0.000506263	0.0643584	75.4405
ANGPTL1	20.8295	0.389964	0.00331862	0.168819	78.6084
CHI3L1	20.706	3.49949	0.00830769	0.911548	74.8746
CD164	20.6739	2.17296	0.165889	0.00129249	76.986
HGF	20.5606	4.29521	0.561689	0.00364911	74.5788
ENG	20.4594	0.15147	0.589597	0.0573173	78.7422
APOM	20.2035	1.92457	0.974075	0.411311	76.4865
CHRDL2	19.9373	0.371588	0.120065	0.18722	79.3838
TFF2	19.7516	2.07457	0.436408	0.178547	77.5589
CTSO	19.5578	0.332384	0.485361	0.0458722	79.5786
GDNF	19.5192	1.86235	0.0038878	0.000695792	78.6138
SEMA7A	19.4944	2.47017	0.726733	0.0653725	77.2433
IGLC2	19.4456	0.04743	0.00941	0.744733	79.7528
TF	19.1742	0.524003	0.237108	0.844717	79.22
SPON1	19.0256	1.43271	0.0765097	0.000403028	79.4648
PRELP	19.0039	1.68447	0.178316	0.0663282	79.067
EGFR	18.9992	0.236966	0.215425	0.00185254	80.5466
MCP-4	18.9872	0.729187	0.00496912	0.0338393	80.2448
VEGFD	18.8385	0.581151	0.098041	0.00420937	80.4781
CXCL6	18.7623	0.558113	0.000930113	0.000669585	80.6779
PSGL-1	18.7619	3.94197	0.108595	0.0509919	77.1366
IL-12B	18.7566	5.85512	0.0556599	0.0566066	75.276
CRELD2	18.5891	0.79027	0.0597547	0.0476891	80.5132
TGF-alpha	18.5492	2.95386	1.00285	0.0154955	77.4786
FKBP4	18.4023	1.21301	0.0772935	0.098831	80.2085
TPP1	18.3751	0.0723286	2.39957	0.185011	78.968
FGF-21	18.3324	0.698244	0.0384217	0.0215286	80.9094
APEX1	18.2548	2.39887	0.0502553	4.79378e-06	79.2961
APP	18.2428	0.793381	0.0422924	0.00116243	80.9204
CPA1	18.2255	0.213383	0.577413	0.578085	80.4056
IGFBP-2	17.998	3.33876	0.0694275	0.569011	78.0248
HO-1	17.7725	3.0117	0.0173916	0.502965	78.6954
TR	17.7037	0.106206	0.237925	0.102437	81.8497
TNFRSF10A	17.6651	5.06672	0.67326	0.0368564	76.5581
IL-24	17.5675	1.28196	0.0911621	0.0859718	80.9734
CCL17	17.3382	1.36966	0.300308	4.63247e-05	80.9917
ENPP2	17.2842	0.689258	0.237193	0.228218	81.5611
CD8A	17.0112	1.75014	0.00575236	0.621215	80.6117
MEP1B	16.8933	1.15603	0.0441224	0.198572	81.708
DAG1	16.8606	7.50062	0.0208891	0.0152195	75.6027
MB	16.6237	5.99165	0.968789	0.0804029	76.3354
CD244	16.2235	2.27902	0.0471174	0.0665637	81.3838
CD59	16.2038	1.15046	0.0195683	0.0400614	82.5861
PRTN3	16.0147	3.1016	0.178216	0.126182	80.5793
CD163	15.8377	0.562415	0.121893	0.0173645	83.4607
CTRC	15.8262	2.6357	0.522374	1.02905	79.9867
HSP 27	15.7902	2.13605	0.137077	0.0276005	81.9091
FCN2	15.7258	4.04342	0.388599	0.00520837	79.837
GDF-2	15.7209	0.363977	0.00529426	0.0397417	83.8701
MARCO	15.6223	0.0316489	0.26724	0.114323	83.9645
CLEC5A	15.5325	2.99533	0.250708	0.136259	81.0852
PARP-1	15.3078	1.84813	0.0276574	0.00243029	82.814
HDGF	15.2932	1.3095	0.000967385	0.0325399	83.3638
GAS6	15.1031	0.140258	0.571954	0.395069	83.7897
SLAMF7	15.0849	0.354044	0.0700975	0.507194	83.9838
TGFBI	15.0674	0.110799	8.83411e-05	0.0614454	84.7603
CD300LG	14.9688	0.480337	0.212852	0.378905	83.9591
MMP-3	14.9133	2.19748	0.0118619	0.325667	82.5516
PLC	14.8957	1.02632	0.00619811	0.468172	83.6036
GHRL	14.7108	8.45509	0.00665766	0.0637262	76.7637
DEFA1	14.6172	2.75165	0.341556	0.226352	82.0632
IL-17A	14.6155	0.0953644	0.000215071	0.0421658	85.2467
PSP-D	14.4034	0.276553	0.10516	4.14953	81.0654
CNTN4	14.3948	0.204392	0.189292	0.876891	84.3347
TCN2	14.0755	0.0357938	0.982048	0.089605	84.817
CD5	13.8417	2.65195	0.278103	0.244952	82.9833
CST5	13.8295	0.377563	0.00847309	0.0158622	85.7686
LIF-R	13.786	3.91969	0.0660477	0.177638	82.0506
ADAM-TS13	13.4985	0.515021	0.00478163	0.0144573	85.9673
ICAM3	13.2785	0.0114761	0.216361	0.591349	85.9023
CDH1	13.2251	0.896573	0.503927	0.00346648	85.3709
CXCL5	13.1969	1.13208	0.00698326	0.0268771	85.6371
PDGF subunit B	13.1371	1.13703	0.00640458	0.000670791	85.7188
NT-3	13.1241	0.856268	0.127777	0.827018	85.0648
UMOD	13.1042	2.18224	0.135109	0.0785223	84.4999
DPP7	13.0178	0.335134	0.0703959	0.0195406	86.5571
CCL5	12.8653	1.37109	0.00113395	0.0214659	85.7411
IL8	12.8534	2.75305	0.065664	0.124521	84.2034
EFEMP1	12.8241	0.00392359	0.352436	0.00309817	86.8165
ANGPT1	12.7613	1.63274	0.0360035	0.00062886	85.5693
PPP1R2	12.6962	0.987496	0.0211433	0.0302182	86.265
ARSA	12.6841	0.105081	0.290482	0.183501	86.7369
PRSS2	12.4987	0.0552816	0.847385	0.520301	86.0783
TMSB10	12.4069	1.10252	0.0407157	0.600921	85.849
DKK3	12.3032	0.0910945	0.0297887	0.0058675	87.57
ANG	12.2933	1.61257	0.147804	0.00724279	85.939
LAIR1	12.244	0.606415	0.70388	0.010442	86.4353
CD4	12.1051	0.148209	0.00498233	0.419429	87.3223
SDC4	11.9459	1.15444	0.027035	0.0436994	86.8289
SPARCL1	11.8841	0.00702249	0.0582711	0.0361351	88.0145
CD177	11.6983	5.44923	0.191033	1.94863	80.7128
IL7	11.6669	0.78239	0.0886042	0.343763	87.1183
4E-BP1	11.5235	1.42892	0.0380909	3.90774e-06	87.0095
NPTXR	11.514	0.840003	0.0104648	0.00293181	87.6326
TNF-R2	11.2291	1.50836	1.04468	0.102922	86.115
XG	11.117	1.2364	6.64705	0.361741	80.6378
PD-L2	11.0775	1.87343	0.0168158	0.00150704	87.0307
BOC	10.7782	0.00051415	0.0657058	0.153275	89.0023
HAVCR2	10.6804	2.28147	0.863762	0.0075606	86.1668
LCN2	10.571	2.35238	0.0442708	0.362917	86.6694
THBS2	10.5608	0.168408	0.0484355	0.237206	88.9852
TLT-2	10.4371	1.13829	0.132647	0.562908	87.729
PEAR1	10.433	0.183955	0.1147	0.0703769	89.198
MIF	10.3735	0.553395	0.0542585	0.0851501	88.9337
CXCL10	10.2889	0.192897	0.00816846	0.184679	89.3254
CANT1	10.168	0.153716	0.318996	0.64451	88.7147
MMP12	9.93192	0.341911	0.0115712	0.00707761	89.7075
PDGF subunit A	9.84121	0.989991	0.000933863	0.000296675	89.1676
IFN-gamma	9.76909	2.32649	0.112348	0.0171948	87.7749
CSF-1	9.54113	1.48209	0.548151	0.0402978	88.3883
SOST	9.45607	2.13844	0.00701633	0.425287	87.9732
MPO	9.38801	1.86485	0.21506	0.0522053	88.4799
IL18	9.32612	1.23413	0.139016	0.016057	89.2847
CHL1	9.28691	0.0820842	0.137504	0.0290087	90.4645
ITGB1BP2	9.11468	2.01181	0.137173	0.0156282	88.7207
TNFRSF9	9.02846	0.352966	0.419947	0.414235	89.7844
CCL25	9.00194	0.95147	0.00339186	0.625033	89.4182
CCL28	8.94829	0.227253	0.39449	0.0513273	90.3786
LGMN	8.84973	0.465487	0.887291	0.107449	89.69
LPL	8.6389	0.376383	0.990946	2.48552	87.5083
GAL	8.63187	0.50667	0.00197017	0.0563346	90.8032
STAMBP	8.57443	0.214081	0.0349932	0.0662902	91.1102
uPA	8.56749	0.000259062	0.0129347	0.0103544	91.409
ICAM-2	8.54196	0.222454	0.622306	0.101059	90.5122
ITGB2	8.53471	2.29075e-05	0.0115916	0.0113244	91.4424
PEBP1	8.39499	0.466111	0.0220405	0.162702	90.9542
BMP-6	8.25046	0.028096	0.23825	0.000656363	91.4825
CD40-L	8.24148	0.166785	0.00535962	0.00183433	91.5845
TNFRSF14	8.14621	1.3026	0.765081	0.00959739	89.7765
Gal-4	8.12257	0.00220341	0.0342128	0.263992	91.577
MEGF9	8.01048	0.0648915	0.13635	0.180466	91.6078
VASN	8.00171	0.220775	0.21069	0.0020502	91.5648
SERPINB6	7.92691	0.325967	0.0189779	0.0464239	91.6817
IgG Fc receptor II-b	7.87057	0.587985	0.00286206	0.435426	91.1032
F11	7.85589	0.0573921	0.39114	0.126828	91.5687
VCAM1	7.7749	0.748618	0.686554	0.338517	90.4514
TSLP	7.65543	1.20875	0.00316698	3.10505e-07	91.1327
PAPPA	7.5736	0.415534	0.0869557	0.559309	91.3646
FABP2	7.5318	0.0239772	0.0924098	0.0301635	92.3216
S100P	7.41689	1.39204	0.109017	0.0562704	91.0258
MMP7	7.36178	0.00209639	0.00167395	0.163107	92.4713
BLM hydrolase	7.29778	0.0136917	0.139733	0.00392728	92.5449
IL-6RA	7.14652	0.182568	0.109373	0.121744	92.4398
CD2AP	7.13246	0.151716	0.0532874	0.306345	92.3562
IGFBP-1	7.07106	0.0564238	0.0341127	0.0677854	92.7706
PAI	7.04976	0.285196	0.0369854	0.00406628	92.624
ST6GAL1	7.04269	1.68831	0.0451518	0.0588583	91.165
NUDT5	7.03262	0.58279	0.0564611	0.0531314	92.275
AXL	7.01645	1.49344	2.22155	0.0597268	89.2088
EN-RAGE	6.98304	2.10432	0.0586155	0.00426104	90.8498
CPB1	6.94058	0.727413	0.109668	2.37221	89.8501
NID1	6.88555	3.88919	0.59941	0.00239223	88.6235
BAG6	6.8013	0.523224	0.00625244	0.162862	92.5064
PILRB	6.77732	2.15607	0.735656	0.37625	89.9547
LAMA4	6.666	0.299369	0.0178886	0.174831	92.8419
CCL14	6.61676	0.0858177	0.109863	0.0925892	93.095
TGM2	6.59233	0.116466	0.181285	0.162739	92.9472
CRTAC1	6.53797	0.172674	0.470925	0.24385	92.5746
KLK10	6.43972	2.24617	0.00544279	0.0716269	91.237
QDPR	6.42523	0.203633	0.0353684	0.1065	93.2293
PAMR1	6.376	1.39134	0.0309247	0.654307	91.5474
CDH5	6.36236	0.333503	0.469121	0.476383	92.3586
PIgR	6.33529	0.483087	0.144674	0.743563	92.2934
IL13RA1	6.32797	0.0232953	0.000209549	0.0394516	93.6091
GNLY	6.25049	0.365326	0.13088	0.14353	93.1098
SPINT2	6.16728	3.26216	0.0633961	0.514906	89.9923
CCL24	6.12843	1.2961	0.307814	0.271158	91.9965
CNTN1	6.04881	0.604871	0.398836	0.214278	92.7332
TNFRSF10C	5.99189	4.97408	0.00845399	0.666197	88.3594
BLVRB	5.92713	0.38189	8.12446e-05	0.364846	93.326
CCL20	5.92607	4.24711	0.277992	0.138726	89.4101
IL-18BP	5.91205	1.09861	0.209118	0.00080848	92.7794
CRKL	5.86474	0.456952	0.193564	0.305409	93.1793
COCH	5.83317	0.981188	0.588742	0.606484	91.9904
ENO2	5.80927	0.162565	0.051694	0.448169	93.5283
PGLYRP1	5.70408	1.08547	0.264238	1.39506	91.5511
TIMP4	5.69308	0.437109	0.87308	0.00283031	92.9939
PLA2G4A	5.6915	1.11511	0.050032	0.101812	93.0415
CDHR5	5.59672	1.08922	0.0674891	0.183339	93.0632
NADK	5.57504	1.30864	0.0420751	0.312852	92.7614
SOD1	5.55598	0.0981096	0.0595402	0.2747	94.0117
AHCY	5.52378	0.738162	0.042838	0.189058	93.5062
IL-20RA	5.45341	3.12665	0.133098	0.176476	91.1104
TM	5.426	0.797856	0.449874	0.17685	93.1494
PDGFRB	5.41361	0.742772	0.004317	0.27696	93.5623
CTSZ	5.40182	0.0183847	1.28546	0.0167354	93.2776
HB-EGF	5.38769	0.806903	0.329381	0.183777	93.2922
PLA2G7	5.37725	6.22502	0.575479	0.000541444	87.8217
CD209	5.36508	0.847037	0.469221	0.00133163	93.3173
AP-N	5.36382	1.09103	0.191703	0.254684	93.0988
SORT1	5.29727	1.32474	0.168866	0.0116709	93.1975
CCL4	5.24671	1.35372	0.0279785	0.211264	93.1603
IL7R	5.2349	0.0773123	0.00727067	0.473816	94.2067
FCGR3B	5.1658	0.284822	0.225496	0.462344	93.8615
IL-17D	5.15069	0.0152513	0.0205777	0.00619597	94.8073
vWF	5.14755	0.733744	0.148497	0.00334361	93.9669
PILRA	5.10329	1.41639	0.832291	0.133275	92.5148
SIRT2	5.01628	0.384127	0.0117008	0.14819	94.4397
THOP1	4.995	0.468867	0.0307742	0.000457549	94.5049
CXCL9	4.8522	1.52356	0.145835	0.0861791	93.3922
TIE2	4.80804	0.994545	0.73607	0.0959614	93.3654
TNFSF13B	4.72165	0.00362638	0.00715656	0.348107	94.9195
OPG	4.66559	1.98484	0.00144678	0.0779993	93.2701
CASP-3	4.66494	0.314661	0.0245254	0.208464	94.7874
ENPP7	4.63605	0.00095051	0.0203289	0.0327233	95.3099
SUMF2	4.63278	0.00351054	0.64201	0.0406123	94.6811
TYMP	4.5448	0.236256	1.48232e-05	0.0805787	95.1384
NID2	4.44658	0.0723808	1.37164	0.0966946	94.0127
METRNL	4.41263	0.168363	0.0160301	0.835736	94.5672
GP6	4.35326	0.00336044	0.188629	0.215899	95.2388
CRHBP	4.23092	1.0796	0.0033652	0.181101	94.505
TIMP1	4.17469	0.074666	0.288159	0.0602677	95.4022
CST3	4.16748	1.53721	0.282315	0.10733	93.9057
SERPINB8	4.13249	0.983901	0.0138629	0.00746098	94.8623
IL-1RT1	4.06606	0.0488588	1.71897	0.163366	94.0027
CEACAM8	4.0267	1.60918	0.0289323	0.141849	94.1933
SELE	3.98883	1.52892	0.349529	0.698141	93.4346
TR-AP	3.98355	0.0246484	0.106632	0.453948	95.4312
PON3	3.91119	0.86917	0.0309465	0.520101	94.6686
CTSD	3.90235	0.984505	0.880508	0.347667	93.885
RTN4R	3.87709	2.17783	0.188884	0.0311637	93.725
FS	3.85643	0.000748491	0.250517	0.0579246	95.8344
IL-20	3.84609	0.285625	0.0285218	0.007722	95.832
IL-4RA	3.80143	0.639571	0.629801	0.0669795	94.8622
SPON2	3.75522	0.00953043	0.00121149	0.541935	95.6921
DNER	3.73615	0.924717	0.459851	0.457232	94.422
CFHR5	3.7127	0.114855	0.785771	0.214995	95.1717
NRP1	3.7053	0.878815	0.654845	0.0243227	94.7367
Flt3L	3.68131	0.328947	0.312937	0.374174	95.3026
GLO1	3.55368	0.629937	0.053148	0.156539	95.6067
PARK7	3.505	0.290648	0.0305348	0.229414	95.9444
F7	3.49775	0.922132	0.240054	0.059577	95.2805
AZU1	3.48587	1.41724	0.0607777	0.0101724	95.0259
TNC	3.45137	2.45287	0.00209547	0.0878056	94.0059
LAP TGF-beta-1	3.40099	0.0470869	0.000695349	0.0126619	96.5386
PCOLCE	3.38989	3.12277	0.0165611	0.124976	93.3458
Gal-9	3.37648	0.300132	0.149044	0.110279	96.0641
FUCA1	3.35066	0.267765	0.188358	0.0182623	96.175
XCL1	3.32789	0.111526	0.00502738	0.532463	96.0231
OSM	3.19825	0.208226	0.298862	0.0601151	96.2345
CD40	3.19379	1.31625	0.112744	0.0734707	95.3037
DAB2	3.1886	0.482283	0.0209359	0.147403	96.1608
IL16	3.15233	0.746334	0.118653	0.321599	95.6611
SELP	3.09459	0.613037	0.307581	0.101724	95.8831
THPO	3.07048	0.079126	0.295113	0.568773	95.9865
LRP11	3.00527	2.20428	0.18351	0.193491	94.4134
REG3A	2.98623	0.0358005	0.137631	0.00348043	96.8369
CD69	2.96589	0.0238336	0.0351328	0.190272	96.7849
SAA4	2.89444	0.100834	0.0598121	0.0091178	96.9358
CTSL1	2.88474	0.839601	0.605211	0.0242485	95.6462
IL33	2.88058	0.583383	0.466793	0.12922	95.94
NOV	2.81233	2.32658	0.00111136	0.0399201	94.8201
CD46	2.7868	0.372322	0.110206	0.00170342	96.729
HTRA2	2.77532	0.412272	0.011939	0.0425703	96.7579
CD74	2.77529	0.0281247	0.706616	0.00457562	96.4854
ADA	2.77031	1.0923	0.0261283	0.102526	96.0087
PRCP	2.70065	0.0278462	0.110474	0.0194697	97.1416
CA5A	2.63974	0.231992	0.0169721	0.0532089	97.0581
CLUL1	2.57887	0.335823	0.0765112	0.439518	96.5693
RARRES2	2.57304	0.275059	0.0137792	0.00821499	97.1299
ANGPTL3	2.56442	0.99587	0.0030073	0.000607144	96.4361
USP8	2.45977	0.0594163	0.00614979	0.138731	97.3359
CCDC80	2.42676	0.502887	0.272255	6.16061e-05	96.798
SCGB3A1	2.41853	0.246352	1.18318	0.00638972	96.1455
CXCL1	2.40244	0.18492	0.0832932	0.00118189	97.3282
B4GAT1	2.40077	0.0931181	0.00160747	0.519743	96.9848
FABP4	2.39439	1.83769	0.720163	0.437197	94.6106
NOTCH1	2.37277	0.0340003	0.198906	0.3363	97.058
IL-18R1	2.35964	2.08818	0.131665	0.141666	95.2789
SRC	2.35546	0.201429	0.00123129	0.00942823	97.4325
KYAT1	2.25385	0.0210963	0.00901637	0.0599365	97.6561
NEMO	2.20006	0.628333	0.00114779	0.0173599	97.1531
PAM	2.16164	0.0248139	0.278305	0.0782079	97.457
MBL2	2.10951	0.289332	1.73484	0.726123	95.1402
MATN2	2.03464	3.9345	0.000441516	0.254851	93.7756
SERPINA12	2.00197	0.140626	0.0535647	0.00219244	97.8016
MMP-1	1.9687	0.487252	0.038218	0.186704	97.3191
STIP1	1.96538	0.142386	0.0153697	0.186712	97.6901
CD99L2	1.94109	1.74806	0.0252432	0.0348677	96.2507
IL1RL2	1.9267	2.81792	0.323157	0.221461	94.7108
ICAM1	1.92591	0.490868	0.0540197	0.0552053	97.474
PTPN6	1.92266	0.671316	0.13334	0.000670863	97.272
ST1A1	1.91098	0.19612	0.439729	0.0242952	97.4289
STK4	1.8263	0.920168	0.0219194	0.0943557	97.1373
CASP-8	1.79335	1.33321	0.0348125	0.17603	96.6626
CNDP1	1.77104	5.28174	0.17471	0.0537809	92.7187
SIRPB1	1.76898	1.13953	0.0158809	0.237458	96.8382
ADM	1.73631	0.185111	0.17037	1.22624	96.682
OSMR	1.7234	5.21165	0.80388	0.168905	92.0922
QPCT	1.67482	3.98516	0.416254	0.00981205	93.914
PROC	1.67347	0.974726	0.105365	0.149358	97.0971
MFGE8	1.5823	3.43813	0.0499478	0.127116	94.8025
VCAN	1.56521	0.375755	0.168687	0.243906	97.6464
LTBP2	1.53463	0.0208373	0.0523935	0.319559	98.0726
TNF	1.48455	0.145526	0.0814951	0.711829	97.5766
MMP-9	1.43637	0.0586834	0.355684	0.279143	97.8701
MESDC2	1.40989	0.234062	0.0918868	0.186548	98.0776
LRIG1	1.39197	1.1116	0.0763642	0.0883928	97.3317
CLEC11A	1.33928	0.47478	0.00549932	0.0852897	98.0952
IL-2RB	1.33906	0.784074	0.00553026	0.0559732	97.8154
ADGRG2	1.30968	0.103556	0.0271951	0.00933034	98.5502
CCL3	1.27898	0.253753	0.422727	0.358351	97.6862
ANGPTL4	1.24034	5.1289	0.906858	0.0520301	92.6719
GRAP2	1.23289	0.358746	0.0832431	0.0264368	98.2987
LIF	1.21793	0.0832261	0.00166479	0.0669744	98.6302
TINAGL1	1.18511	0.0657585	0.268405	0.0982333	98.3825
DCN	1.18062	0.248513	0.389202	0.063893	98.1178
SERPINA5	1.15958	0.0508601	0.0674637	0.0207893	98.7013
ANGPTL7	1.15576	0.531403	1.68177	0.354297	96.2768
VSIG2	1.1523	2.38477	0.277838	1.18019e-05	96.1851
SNAP23	1.1258	0.0407616	0.0346199	0.0890371	98.7098
TSHB	1.11442	2.70144	0.060746	0.283654	95.8397
DECR1	1.10235	0.346196	0.0031614	0.0650079	98.4833
THBS4	1.10149	1.73365	0.00510213	0.108192	97.0516
IL-10RB	1.05892	0.00263171	0.748463	0.0380913	98.1519
CD109	1.0179	3.69842	0.226805	0.514346	94.5425
CHIT1	0.989818	0.244202	0.262022	0.0288392	98.4751
CDH2	0.98898	0.0374436	1.27474	1.0631	96.6357
LILRA5	0.968595	2.24358	0.0448672	0.397896	96.3451
CRIM1	0.934405	0.0171064	0.0642978	0.0283023	98.9559
BST1	0.930775	0.792709	0.00878425	0.014982	98.2528
DIABLO	0.929473	0.0182516	0.000893443	0.0153558	99.036
COMT	0.895795	0.313562	0.0291682	0.143054	98.6184
GIF	0.893777	0.157717	0.097708	0.388242	98.4626
COMP	0.878248	0.436932	0.099028	0.0321729	98.5536
PAG1	0.874702	0.952783	0.00178191	0.155307	98.0154
CA1	0.83537	6.31381	0.0723376	1.04109	91.7374
SOD2	0.816343	0.679484	0.0385227	0.102223	98.3634
PPIB	0.78749	0.407473	0.00881802	0.26378	98.5324
DDC	0.783407	0.120934	0.214183	0.000134119	98.8813
GT	0.736403	1.88433e-06	0.673671	0.287675	98.3022
SHPS-1	0.709553	1.27307e-05	0.109554	0.0229081	99.158
SNAP29	0.688919	0.260678	0.0500392	0.441686	98.5587
CD93	0.686034	0.000296328	0.26284	0.00177758	99.0491
IL5	0.682455	0.000848996	0.258035	0.0320242	99.0266
AMBP	0.682347	0.127479	0.519265	0.00882579	98.6621
FUT3/FUT5	0.673568	2.35427	0.0428639	1.32374	95.6056
RNASE3	0.670302	0.00595736	0.00485023	0.0723171	99.2466
ENTPD5	0.646865	0.897157	0.269997	0.00996221	98.176
CA4	0.637853	0.0080907	0.010329	0.0759872	99.2677
Beta-NGF	0.626881	0.45938	0.0270316	0.0452738	98.8414
IL-17RA	0.622988	0.799063	0.0640925	0.00508521	98.5088
FBP1	0.616533	0.041166	0.000176326	0.159533	99.1826
P4HB	0.588996	0.0524874	0.386733	0.0648116	98.907
hOSCAR	0.584071	0.0914613	0.320987	0.00600495	98.9975
SIGLEC7	0.572819	1.25881	0.138102	0.0772688	97.953
MEPE	0.564943	1.31128	0.0592286	0.637073	97.4275
GH	0.560658	1.66439	0.684925	0.105144	96.9849
CD58	0.560351	0.00145811	0.725606	0.379696	98.3329
CX3CL1	0.519315	0.1399	0.132471	0.145325	99.063
ITGB7	0.507177	0.172767	0.124754	0.23971	98.9556
CA3	0.492364	0.0766502	0.180213	0.0381488	99.2126
CA13	0.483988	0.292216	0.272945	0.125555	98.8253
IL-15RA	0.453826	0.190006	0.684562	0.0127883	98.6588
MSMB	0.45286	3.16961	0.0201418	0.000468874	96.3569
LILRB5	0.452086	0.357992	0.00132675	0.234185	98.9544
ARG1	0.446303	0.173637	0.0649054	0.0654073	99.2497
C2	0.443127	1.83355	0.00356472	0.0709889	97.6488
APLP1	0.421121	7.91847	0.432671	1.62362	89.6041
MCP-3	0.41905	0.543387	0.0225505	0.316273	98.6987
IL10	0.410233	0.0892765	0.0239288	0.012181	99.4644
NCAM1	0.400429	0.02289	0.799714	0.0103693	98.7666
GP1BA	0.377906	0.178855	0.071838	0.0923917	99.279
IL2	0.354009	0.344608	0.22893	0.166257	98.9062
IL4	0.352065	0.13307	0.0660534	0.00143882	99.4474
IL13	0.333127	0.331894	0.407389	0.000156026	98.9274
Notch 3	0.296611	0.468283	0.172523	0.00299473	99.0596
CCL21	0.296222	8.31558	0.166842	0.73846	90.4829
OMD	0.270929	0.0299039	0.0951804	0.0213268	99.5827
TIE1	0.270561	0.871031	1.23568	1.51978e-05	97.6227
CDCP1	0.2578	1.4795	0.0605556	0.0345294	98.1676
LILRB1	0.255257	0.330158	1.06506	0.716554	97.633
CA2	0.253177	2.28182	0.00475485	0.685471	96.7748
Dkk-1	0.237695	1.77668	0.00568892	0.763538	97.2164
ITGAM	0.223264	0.00844198	0.0143915	0.109292	99.6446
NRTN	0.207755	0.176729	0.110919	0.0994174	99.4052
SCARF1	0.206743	0.0387373	0.0184798	0.0776203	99.6584
COL18A1	0.196316	0.73991	0.177807	0.0111447	98.8748
REG1A	0.183785	0.0827462	0.0130863	0.0469224	99.6735
ANXA11	0.165664	9.83285e-05	0.133639	0.0579269	99.6427
AXIN1	0.150213	0.285156	0.00327788	0.00589917	99.5555
SSC4D	0.140187	3.29061	0.697775	0.000531995	95.8709
LOX-1	0.130796	0.263792	0.220953	0.163233	99.2212
PD-L1	0.116245	0.932038	0.111166	0.0115045	98.829
CTSH	0.115541	1.00624	0.0411815	0.0123521	98.8247
REG4	0.114275	1.50706	0.040356	0.00980902	98.3285
Gal-3	0.109006	0.100126	0.00599439	0.00159743	99.7833
ALDH1A1	0.107923	1.23406	0.0678231	0.434852	98.1553
ITGA5	0.0927375	1.14682	0.000941586	0.0139946	98.7455
ANXA4	0.0784785	0.0721873	0.163625	0.0731771	99.6125
IL-10RA	0.0678786	0.00264282	0.167786	0.0364046	99.7253
MERTK	0.0658682	0.0641884	1.15027	0.289803	98.4299
CCL19	0.0650461	1.46998	2.06515	0.0275616	96.3723
PECAM-1	0.0632659	1.55798	0.340732	0.0313753	98.0066
TFPI	0.0618156	8.14661	0.386832	0.520508	90.8842
MCP-1	0.0617271	0.161703	0.0472352	0.273982	99.4554
LILRB2	0.0581656	0.253754	0.867049	1.73611	97.0849
NOMO1	0.0545249	0.468719	0.0155999	0.733946	98.7272
FAS	0.0532799	3.25935	0.48704	0.0131669	96.1872
PLXNB2	0.0525422	2.91216	0.329856	0.077395	96.628
PLTP	0.0480344	0.0310576	0.0101791	0.609836	99.3009
GRN	0.0406174	0.00877042	0.531697	0.000362077	99.4186
TNFSF14	0.0289399	0.313253	0.187943	0.0142788	99.4556
OPN	0.0268829	0.00194206	0.122949	1.07925	98.769
NQO2	0.0218588	0.221536	0.179566	0.016213	99.5608
IL-27	0.021727	0.0835619	0.302111	0.165054	99.4275
ADGRE2	0.0209528	0.255716	0.207701	0.00703047	99.5086
ACP6	0.0163118	0.322373	0.849801	0.0645325	98.747
CD97	0.0140882	0.700657	0.261402	0.000140764	99.0237
CXCL11	0.012684	0.206894	0.55122	0.00161573	99.2276
PTPRS	0.00250498	1.15295	0.00534027	0.0271202	98.8121
PRSS27	0.00179515	0.499947	1.60448	0.00348629	97.8903
CLEC14A	0.00163026	0.784598	0.208057	0.0256797	98.98
FAP	0.00111775	1.27068	0.0140934	0.612758	98.1013
IGF2R	0.00090893	0.0571278	0.0144421	0.0355356	99.892
TYRO3	0.000630839	0.224616	0.0018556	0.233639	99.5393
