# Supplementary material for: The development of blood protein profiles in extremely preterm infants follows a stereotypic evolution pattern
Source: Commun Med (Lond). 2023 Aug 2;3:107. doi: 10.1038/s43856-023-00338-1 (PMC10397184; doi:10.1038/s43856-023-00338-1)
Supplement: Supplementary file 13 — Supplementary Data 9 [file 43856_2023_338_MOESM13_ESM.xlsx]

## Sheet: Sheet1
Supplementary Data 9. Blood proteins used for the predictive PNA model
Protein	Coefficients
LEP	3.46658
INHBC	3.13242
CCL21	2.60449
ITGB1	2.22854
PEBP1	2.20252
APP	2.09436
MYOC	1.97245
B4GAT1	1.96365
CST6	1.78079
VSIG2	1.70779
CD4	1.63836
FGF-23	1.6271
PGF	1.59728
IL1RL2	1.43854
SPON2	1.29639
NUDT5	1.2877
CLEC14A	1.28498
ACAN	1.1516
IL13RA1	1.12641
MERTK	1.10596
PARK7	1.09321
CNTN4	1.02812
CD300LG	0.998125
TM	0.992727
ADAM-TS13	0.9801
CD58	0.979955
FGF-21	0.954148
SEMA7A	0.944656
FCER2	0.909311
TNFRSF13B	0.87799
CTSF	0.833281
SOD2	0.814417
XG	0.808989
SNAP29	0.769868
ENPP2	0.739789
PEAR1	0.735969
CDON	0.728179
CD109	0.689959
STK4	0.663489
Gal-9	0.638113
BMP-6	0.536512
KIM1	0.511584
IL-4RA	0.484814
CA2	0.479991
THBS2	0.470914
SPINT2	0.451613
TNFRSF11A	0.441726
CD99L2	0.389832
CD84	0.367485
ESAM	0.340998
PRSS27	0.337988
GT	0.327841
PTX3	0.32301
HAOX1	0.318711
CD177	0.306059
DECR1	0.306027
SIRPB1	0.294352
FABP2	0.283774
XCL1	0.280988
VEGFD	0.26814
CRELD2	0.257602
FUT3/FUT5	0.20412
GUSB	0.200044
IL16	0.190985
TNFRSF10A	0.187108
NID2	0.1548
GIF	0.148194
BNP	0.123329
CD209	0.108722
CTSL1	0.0882004
MSMB	0.072638
HB-EGF	0.0598326
TF	0.0333747
FS	0.00133983
PDGFRB	-0.000699
CD40-L	-0.009498
CRIM1	-0.0209544
PAMR1	-0.0315012
PD-L2	-0.0583616
IL-27	-0.065297
OMD	-0.0712848
IDUA	-0.0795697
CCL17	-0.0824042
PILRA	-0.084492
DKK3	-0.0870663
TRAIL-R2	-0.0924466
SORT1	-0.0940865
LPL	-0.139622
BST1	-0.16854
SCARF1	-0.172509
SPINK5	-0.181228
FCRL5	-0.199165
PLA2G4A	-0.199698
MFGE8	-0.205189
PARP-1	-0.232774
PTPN6	-0.245961
ARSA	-0.274149
CA5A	-0.283075
BOC	-0.354595
TGM2	-0.384416
CXCL1	-0.385909
MARCO	-0.393318
IL18	-0.395934
IGF2R	-0.397365
hOSCAR	-0.399362
SLAMF7	-0.402068
PAPPA	-0.42667
GH	-0.515224
ADM	-0.533452
SPINK1	-0.537666
FUCA1	-0.559205
PRSS8	-0.563545
SCGB3A1	-0.571038
LOX-1	-0.607748
THPO	-0.615956
Dkk-1	-0.632901
BCAM	-0.64897
BLVRB	-0.651407
MIF	-0.715106
TMSB10	-0.743002
CA6	-0.764091
LAIR1	-0.784799
SERPINA12	-0.79059
NEMO	-0.838925
COCH	-0.850134
TPP1	-0.919425
RAGE	-0.921596
CCL3	-0.927064
REN	-0.930146
SCF	-1.071
B4GALT1	-1.18366
IL-17D	-1.26158
CD97	-1.28759
TIE2	-1.31533
STIP1	-1.35748
PTPRF	-1.49323
CTRC	-1.57168
AMBP	-1.60296
MMP7	-1.60828
AGRP	-1.69014
GDF-2	-1.74533
DSC2	-1.76197
LAMA4	-1.7772
MESDC2	-1.84057
FSTL3	-2.01196
VSIG4	-2.1163
ACE2	-2.11666
ITGA5	-2.3956
ROBO1	-4.14046
WFIKKN2	-4.73549
COLEC12	-7.46508
