# Supplementary material for: The development of blood protein profiles in extremely preterm infants follows a stereotypic evolution pattern
Source: Commun Med (Lond). 2023 Aug 2;3:107. doi: 10.1038/s43856-023-00338-1 (PMC10397184; doi:10.1038/s43856-023-00338-1)
Supplement: Supplementary file 14 — Supplementary Data 10 [file 43856_2023_338_MOESM14_ESM.xlsx]

## Sheet: Sheet1
Supplementary Data 10. Differentially expressed proteins across GA groups
Protein	Average NPX			P-value	adjust P-value	Visit
	GA group 1	GA group 2	GA group 3
KLK6	6.56412	6.16883	5.63551	1.83815e-19	9.88925e-17	PND1
FGF-19	9.20753	8.61853	8.28829	7.50463e-11	4.02999e-08	PND1
PI3	6.04902	5.39532	4.8302	1.16242e-09	6.23055e-07	PND1
CLMP	5.59932	5.3744	5.20234	9.03186e-09	4.83205e-06	PND1
TRAIL-R2	9.11372	8.80788	8.62055	4.14811e-08	2.21509e-05	PND1
DAG1	5.33427	5.09436	4.83632	4.92639e-08	2.62577e-05	PND1
FAM3C	9.16151	9.04091	8.95306	8.68743e-08	4.62171e-05	PND1
ESAM	6.48173	6.36164	6.10609	1.17925e-07	6.26181e-05	PND1
AXL	10.736	10.6649	10.4403	3.07024e-07	0.000162723	PND1
COLEC12	11.1976	10.9777	10.8637	5.84103e-07	0.00030899	PND1
PGF	10.0971	9.87242	9.67693	6.40567e-07	0.000338219	PND1
TNFRSF11A	9.31867	9.12515	8.91543	6.65778e-07	0.000350865	PND1
SPINK5	3.13678	2.93973	2.65836	1.0582e-06	0.000556615	PND1
NOV	7.68315	7.35853	7.1491	1.52806e-06	0.00080223	PND1
SPINK1	8.52959	8.00454	7.8934	1.53663e-06	0.000805197	PND1
TSHB	3.66955	4.06696	4.43617	1.61423e-06	0.000844242	PND1
VEGFA	12.8956	12.8378	12.4791	2.58707e-06	0.00135045	PND1
CD300LG	5.89133	6.29132	6.34835	2.5951e-06	0.00135205	PND1
CXCL16	7.80873	7.60214	7.32137	7.05771e-06	0.00367001	PND1
CD164	5.49969	5.32462	5.11171	1.1232e-05	0.00582941	PND1
IGFBP6	6.6999	6.52244	6.10248	1.36422e-05	0.00706666	PND1
AOC3	3.10624	3.28208	3.41296	2.34352e-05	0.012116	PND1
ROR1	6.15463	5.98424	5.90549	3.96606e-05	0.0204649	PND1
CST6	8.54662	8.50888	8.20368	4.04635e-05	0.0208387	PND1
NECTIN2	8.44519	8.33858	8.22461	4.52158e-05	0.0232409	PND1
TNFRSF10A	4.97791	4.90023	4.61472	4.8958e-05	0.0251154	PND1
IL-20RA	0.721694	0.580497	0.473275	6.2881e-05	0.0321951	PND1
MFGE8	5.34762	5.13397	4.80837	8.81989e-05	0.0450696	PND1
KLK10	3.42558	3.11944	2.89284	8.90718e-05	0.0454266	PND1
FGF-19	8.86888	8.30402	7.53756	7.42513e-20	3.99472e-17	PND3
PI3	6.94999	6.27321	5.75497	1.14728e-18	6.1609e-16	PND3
KLK6	6.44787	6.08878	5.59971	4.9398e-13	2.64774e-10	PND3
CXCL16	8.1031	7.7394	7.36123	1.29886e-11	6.94892e-09	PND3
DAG1	5.41322	5.12688	4.82922	1.50499e-11	8.03664e-09	PND3
TRAIL-R2	8.74909	8.38548	8.12767	8.28084e-11	4.41369e-08	PND3
CST6	8.66895	8.45519	8.12404	1.37007e-10	7.28877e-08	PND3
CGA	7.28523	6.49093	6.07014	2.10676e-09	1.11869e-06	PND3
ANGPTL4	5.80945	5.33669	4.99387	2.1933e-09	1.16245e-06	PND3
SPINK5	3.04635	2.84705	2.52589	4.18672e-09	2.21478e-06	PND3
GDF-15	7.79424	7.41696	6.95413	7.25e-09	3.828e-06	PND3
COLEC12	11.1153	10.8968	10.703	8.88031e-09	4.67992e-06	PND3
NT-3	1.22653	1.07873	0.804173	4.83776e-08	2.54466e-05	PND3
VSIG4	9.5083	9.00756	8.83988	5.05085e-08	2.6517e-05	PND3
RELT	7.1359	6.86896	6.7005	6.53716e-08	3.42547e-05	PND3
ARTN	1.65346	1.38693	1.26944	1.00578e-07	5.26025e-05	PND3
FGF-23	9.16203	8.3398	7.7888	1.57411e-07	8.21684e-05	PND3
MB	3.61961	4.0076	4.51648	1.96944e-07	0.000102608	PND3
TRAIL	7.16954	7.62941	7.72417	2.27727e-07	0.000118418	PND3
JAM-A	7.01773	6.7792	6.5569	4.54667e-07	0.000235972	PND3
TGF-alpha	4.81576	4.62007	4.19385	7.00758e-07	0.000362993	PND3
ANGPT2	5.16774	5.06327	4.70048	8.14352e-07	0.00042102	PND3
IGFBP-2	10.7784	10.4726	10.2987	9.69014e-07	0.000500011	PND3
CCL21	4.82048	4.44418	4.29409	1.07282e-06	0.000552502	PND3
ROR1	6.06395	5.94403	5.77231	1.15926e-06	0.000595862	PND3
SEMA3F	4.34353	4.15612	3.97781	1.55578e-06	0.000798114	PND3
TNF-R1	8.42824	8.213	8.00463	1.95674e-06	0.00100185	PND3
LDL receptor	8.71976	8.55715	8.032	2.07007e-06	0.0010578	PND3
GHRL	4.51103	3.97553	3.78768	2.28721e-06	0.00116648	PND3
CA1	4.65208	3.80201	2.49731	2.50158e-06	0.0012733	PND3
EPHB4	7.85155	7.71306	7.52448	2.50524e-06	0.0012733	PND3
CHI3L1	6.87945	6.52365	6.22221	2.62608e-06	0.00133142	PND3
PGF	9.5666	9.41028	9.1841	3.15741e-06	0.00159765	PND3
PECAM-1	4.44482	4.33274	4.1263	4.1117e-06	0.00207641	PND3
LIF-R	4.7778	4.63991	4.45696	5.54343e-06	0.00279389	PND3
TFF3	8.47198	8.23402	8.08327	6.11516e-06	0.00307593	PND3
TFPI	8.57943	8.36023	8.21496	6.52881e-06	0.00327746	PND3
SPINK1	8.44811	8.08488	7.88329	6.7944e-06	0.00340399	PND3
CNDP1	0.791821	0.480948	0.24429	7.60434e-06	0.00380217	PND3
MFGE8	6.15373	5.82514	5.5298	8.06536e-06	0.00402462	PND3
IGFBP6	6.74402	6.48728	6.37277	1.06954e-05	0.00532629	PND3
CLMP	5.42361	5.23288	5.08974	1.14697e-05	0.00570045	PND3
NECTIN2	8.28879	8.15555	7.99753	1.24272e-05	0.00616391	PND3
IGFBPL1	6.47085	6.38971	6.08104	1.25541e-05	0.00621426	PND3
HAVCR2	4.89469	4.72163	4.53643	1.28141e-05	0.00633019	PND3
SCGB3A2	7.92068	7.04694	7.05019	1.32816e-05	0.00654783	PND3
TNFRSF10A	4.5415	4.45482	4.14769	1.36228e-05	0.00670242	PND3
SSC4D	6.06769	6.69308	7.34221	1.93994e-05	0.0095251	PND3
TNFRSF11A	8.54609	8.36801	8.15815	2.10263e-05	0.0103029	PND3
t-PA	5.14582	4.93569	4.51979	2.38882e-05	0.0116813	PND3
KIM1	10.1893	10.0026	9.05176	3.052e-05	0.0148937	PND3
CCL19	10.6667	10.4256	10.035	3.37991e-05	0.0164602	PND3
QPCT	1.14759	1.32619	1.44709	3.60325e-05	0.0175118	PND3
FAM3C	8.92885	8.82801	8.7267	3.74875e-05	0.0181814	PND3
NID1	6.49792	6.37886	6.15905	3.75213e-05	0.0181814	PND3
TXNDC5	3.4	3.17506	2.97613	4.07888e-05	0.019701	PND3
IL-24	1.68875	1.23198	1.1122	4.34925e-05	0.0209634	PND3
BCAM	6.56294	6.4429	6.26732	5.70886e-05	0.0274596	PND3
ROBO1	7.77619	7.6301	7.46385	6.06183e-05	0.0290968	PND3
CD177	7.88384	7.12578	6.67355	6.08284e-05	0.0291368	PND3
INHBC	0.76027	0.896767	1.12584	6.68654e-05	0.0319617	PND3
ESAM	6.17018	6.03894	5.8715	7.35876e-05	0.0351013	PND3
NRTN	0.0557532	0.0209543	-0.128994	7.54958e-05	0.035936	PND3
PCOLCE	6.22618	6.13739	5.91809	7.99944e-05	0.0379974	PND3
SEMA7A	7.53202	7.34666	7.15743	8.44394e-05	0.0400243	PND3
THBS4	7.71495	7.53141	7.25533	8.55809e-05	0.0404798	PND3
CD99L2	5.17901	4.99216	4.86707	0.000103097	0.0486619	PND3
FGF-19	8.51669	7.8542	7.01327	5.75343e-20	3.09535e-17	PND7
KLK6	6.56664	6.1522	5.59674	1.99843e-18	1.07315e-15	PND7
PI3	6.98032	6.17584	5.74627	2.75352e-18	1.47589e-15	PND7
CST6	8.71504	8.34985	7.90478	5.33862e-16	2.85616e-13	PND7
TRAIL-R2	8.85095	8.39084	8.02486	3.53377e-14	1.88703e-11	PND7
CXCL16	7.9278	7.49556	7.07785	2.38835e-13	1.27299e-10	PND7
SCGB3A2	8.63988	7.52933	6.98502	2.0069e-12	1.06767e-09	PND7
SPINK5	3.16273	2.86482	2.4972	1.57802e-11	8.37929e-09	PND7
JAM-A	7.10048	6.87278	6.52595	7.48573e-11	3.96744e-08	PND7
MB	3.49186	4.30045	4.49038	8.80563e-11	4.65818e-08	PND7
VSIG4	9.33608	8.64861	8.34491	1.40107e-10	7.39766e-08	PND7
RELT	7.12093	6.84104	6.63491	1.64709e-09	8.68018e-07	PND7
INHBC	0.990152	1.26865	1.62692	4.27367e-09	2.24795e-06	PND7
MEPE	5.78733	6.2827	6.4797	4.3028e-09	2.25897e-06	PND7
ANGPTL4	6.00422	5.63052	5.04804	6.74097e-09	3.53227e-06	PND7
NECTIN2	8.32798	8.13105	7.92993	7.70888e-09	4.03174e-06	PND7
GHRL	4.70206	4.08408	3.71067	1.12052e-08	5.8491e-06	PND7
PRSS8	9.69685	9.56333	9.44141	2.04011e-08	1.0629e-05	PND7
TFPI	8.48943	8.20173	7.9986	2.52045e-08	1.31063e-05	PND7
SSC4D	6.65692	7.65017	8.61026	2.64547e-08	1.373e-05	PND7
COLEC12	10.9784	10.8145	10.5163	4.15704e-08	2.15335e-05	PND7
APOM	5.36444	5.70079	5.81785	4.35246e-08	2.25022e-05	PND7
QPCT	1.16114	1.44104	1.47687	5.93683e-08	3.06341e-05	PND7
GDF-15	7.6885	7.43935	6.7743	7.24872e-08	3.73309e-05	PND7
IGFBP-2	10.6344	10.4022	10.104	9.54379e-08	4.90551e-05	PND7
EPHB4	7.6862	7.57558	7.29486	1.21156e-07	6.21528e-05	PND7
ALCAM	8.53571	8.43235	8.222	1.57571e-07	8.06761e-05	PND7
DAG1	5.53119	5.27776	5.02185	1.75663e-07	8.97639e-05	PND7
CA1	5.88228	4.92834	3.34499	2.53263e-07	0.000129164	PND7
TNF-R1	8.45183	8.2703	7.90591	3.17959e-07	0.000161841	PND7
DLK-1	11.8363	11.8023	11.7051	4.37152e-07	0.000222073	PND7
ANGPTL3	5.81	6.07574	6.28466	5.40157e-07	0.00027386	PND7
CGA	6.76617	6.12767	5.87279	7.63599e-07	0.000386381	PND7
ESAM	6.15619	6.02307	5.79514	1.10742e-06	0.000559249	PND7
MCFD2	5.01865	4.8566	4.70601	1.15802e-06	0.000583644	PND7
ROR1	6.03529	5.92267	5.72711	1.16202e-06	0.000584495	PND7
HAVCR2	4.78334	4.50553	4.31984	1.30363e-06	0.000654425	PND7
PON3	3.07036	3.39879	3.78533	1.38964e-06	0.00069621	PND7
CD177	8.33275	7.28474	6.77352	1.60676e-06	0.000803381	PND7
APLP1	7.01965	7.66441	8.03155	1.98634e-06	0.000991181	PND7
t-PA	5.15791	4.87417	4.34948	2.58089e-06	0.00128528	PND7
CD209	6.72653	6.58621	6.40121	3.86662e-06	0.00192171	PND7
FETUB	0.403377	0.628389	0.896024	3.91557e-06	0.00194212	PND7
NT-proBNP	8.90679	7.6702	7.03541	4.00005e-06	0.00198002	PND7
FAS	5.20504	4.98289	4.81109	4.10384e-06	0.0020273	PND7
LIF-R	4.76374	4.6622	4.48256	4.15122e-06	0.00204655	PND7
CTSD	3.8983	3.57635	3.31548	4.16109e-06	0.00204726	PND7
CCL21	4.46702	4.07037	3.98247	5.20925e-06	0.00255774	PND7
FUT3/FUT5	4.5307	4.36199	4.0771	5.25904e-06	0.00257693	PND7
CR2	5.95513	6.26295	6.41661	5.73397e-06	0.00280391	PND7
U-PAR	7.14187	6.94484	6.71371	6.11721e-06	0.0029852	PND7
FGF-23	8.50414	7.97033	7.40843	6.97905e-06	0.0033988	PND7
TXNDC5	3.35819	3.16795	2.88483	7.26709e-06	0.00353181	PND7
PRELP	7.02443	7.26346	7.3749	8.39961e-06	0.00407381	PND7
MSMB	5.43422	5.05494	4.55406	9.86208e-06	0.00477325	PND7
PGF	9.51375	9.38236	9.1294	1.29677e-05	0.00626341	PND7
ANGPT2	5.25848	5.07922	4.78091	1.41145e-05	0.00680318	PND7
TFF3	8.36276	8.138	7.96003	1.58416e-05	0.00761983	PND7
CD109	6.67256	6.48572	6.22422	1.65116e-05	0.00792556	PND7
NT-3	1.17637	1.01599	0.854498	1.65962e-05	0.00794956	PND7
CLMP	5.3575	5.20399	5.02744	1.68431e-05	0.00805102	PND7
CHI3L1	6.9797	6.69799	6.34905	1.73775e-05	0.00828908	PND7
DSC2	7.70693	7.61008	7.31798	1.75109e-05	0.00833521	PND7
CLEC14A	7.56875	7.45351	7.19966	2.18378e-05	0.010373	PND7
TNFRSF10C	5.57999	5.38481	4.98424	2.72114e-05	0.0128982	PND7
DEFA1	1.96731	1.43603	1.1699	2.74286e-05	0.0129737	PND7
TNFRSF10A	4.57009	4.40253	4.15764	2.93071e-05	0.0138329	PND7
IGFBPL1	6.35778	6.25333	6.00428	3.20231e-05	0.0150829	PND7
IL-12B	6.47185	7.06543	7.18613	3.35249e-05	0.0157567	PND7
BCAM	6.44759	6.40781	6.16999	3.40412e-05	0.0159653	PND7
CLEC5A	5.35766	4.90194	4.68684	3.43937e-05	0.0160962	PND7
CCL23	10.7738	10.4972	10.1921	3.72423e-05	0.0173921	PND7
TIMD4	6.65087	6.35692	6.14147	3.76494e-05	0.0175446	PND7
SEMA3F	4.3553	4.23776	4.05269	4.67621e-05	0.0217444	PND7
CSTB	6.3483	6.14545	5.62833	4.91208e-05	0.022792	PND7
PLA2G7	2.22218	2.05511	1.84585	4.96341e-05	0.0229806	PND7
SOST	3.59978	4.05589	4.07669	5.08864e-05	0.0235095	PND7
PCSK9	3.99551	3.72891	3.51031	5.10667e-05	0.0235417	PND7
IGFBP6	6.5362	6.29605	6.15471	5.13519e-05	0.0236219	PND7
IL-17C	8.19497	7.55296	7.25029	5.13528e-05	0.0236219	PND7
AOC3	3.20053	3.32753	3.47985	5.67765e-05	0.0260037	PND7
IGFBP3	1.82528	1.97812	2.12999	5.93991e-05	0.0271454	PND7
HGF	9.7106	9.44767	9.17678	7.17121e-05	0.0327007	PND7
PSGL-1	3.82673	4.02756	4.04891	9.49248e-05	0.0431908	PND7
LDL receptor	8.27547	8.15523	7.65451	9.99216e-05	0.0453644	PND7
CD84	4.78717	5.10593	5.23154	0.000102665	0.0465071	PND7
CST6	8.54238	8.10602	7.69067	7.4518e-16	4.00907e-13	PND14
IGFBP6	6.7744	6.21879	5.94404	5.70772e-12	3.06505e-09	PND14
KLK6	6.2873	6.01584	5.51449	4.50771e-11	2.41613e-08	PND14
SPINK5	3.18349	2.81484	2.38783	5.59347e-11	2.99251e-08	PND14
TWEAK	7.42373	7.97695	8.04201	1.53176e-10	8.17961e-08	PND14
FGF-19	7.80499	7.2571	6.7568	9.17721e-10	4.89145e-07	PND14
PI3	6.75619	6.28123	5.72023	1.93601e-09	1.02996e-06	PND14
TRANCE	4.72675	5.44774	5.72296	2.18501e-09	1.16024e-06	PND14
VSIG4	9.2051	8.42787	8.16531	2.61041e-09	1.38352e-06	PND14
TNFRSF10C	5.75668	5.45921	5.13224	5.22325e-09	2.7631e-06	PND14
PLA2G7	2.36009	1.90494	1.75601	5.83973e-09	3.08338e-06	PND14
SCF	7.45154	7.90438	8.09858	8.7513e-09	4.61193e-06	PND14
SCGB3A2	8.14074	7.2743	6.87722	9.74601e-09	5.1264e-06	PND14
IL-12B	6.31475	7.2554	7.55157	1.24733e-08	6.54849e-06	PND14
TFPI	8.55712	8.19468	7.95956	1.2563e-08	6.58299e-06	PND14
NT-3	1.3334	0.997368	0.866139	1.71081e-08	8.94751e-06	PND14
TRAIL-R2	8.7478	8.38292	8.03178	1.98547e-08	1.03641e-05	PND14
CD1C	4.38782	4.79115	4.85874	2.0949e-08	1.09144e-05	PND14
CXCL16	7.44982	7.18716	6.83151	2.60521e-08	1.35471e-05	PND14
SOST	3.30899	3.90438	3.9176	4.6589e-08	2.41797e-05	PND14
PRELP	7.11124	7.48541	7.52738	7.57238e-08	3.92249e-05	PND14
ST2	8.58401	7.88454	7.4124	1.60376e-07	8.29145e-05	PND14
GHRL	4.68293	4.2083	3.85485	2.08158e-07	0.000107409	PND14
CDON	7.21487	7.71402	7.76163	2.25056e-07	0.000115904	PND14
FSTL3	5.04537	4.81796	4.52992	5.15135e-07	0.00026478	PND14
LIF-R	4.92529	4.82827	4.5598	5.21982e-07	0.000267777	PND14
Dkk-1	10.3896	10.8172	10.792	5.34484e-07	0.000273656	PND14
NT-proBNP	8.18219	6.94232	5.98764	5.86779e-07	0.000299844	PND14
QPCT	1.29445	1.52834	1.60724	6.39362e-07	0.000326075	PND14
FAP	3.43905	3.29018	3.12453	7.07997e-07	0.000360371	PND14
CD6	5.39131	5.92706	6.12733	7.28777e-07	0.000370219	PND14
IL-1RT2	7.30605	6.74412	6.54469	7.56466e-07	0.000383528	PND14
CD84	5.16258	5.67562	5.69305	7.59418e-07	0.000384266	PND14
MET	3.31448	3.14889	3.02722	8.54514e-07	0.00043153	PND14
TNFB	4.79356	5.37861	5.49305	1.27405e-06	0.000642119	PND14
PSGL-1	3.81228	4.07234	4.16237	1.59552e-06	0.000802545	PND14
IGFBPL1	6.29471	6.12535	5.87436	1.95616e-06	0.000981995	PND14
MFAP5	3.20334	2.92846	2.78959	2.02522e-06	0.00101464	PND14
JAM-A	6.99604	6.78946	6.58717	2.21031e-06	0.00110516	PND14
DAG1	5.67158	5.49165	5.15156	3.32014e-06	0.00165675	PND14
CR2	6.28173	6.68582	6.80836	4.22427e-06	0.00210369	PND14
CCL23	10.5876	10.2659	9.82354	4.49909e-06	0.00223605	PND14
TFF3	8.27241	8.05669	7.83017	5.5825e-06	0.00276892	PND14
MCP-4	13.6753	14.5897	14.646	7.68273e-06	0.00380295	PND14
FAS	5.27845	5.0474	4.88179	1.06224e-05	0.00524747	PND14
MB	4.17239	4.77523	4.7597	1.08759e-05	0.0053618	PND14
CRELD2	5.25819	5.04611	4.78642	1.26109e-05	0.00620455	PND14
ALCAM	8.50485	8.42283	8.20704	1.36702e-05	0.00671208	PND14
MFGE8	6.59464	6.26623	5.90907	1.59086e-05	0.0077952	PND14
t-PA	4.96091	4.77607	4.27387	1.6911e-05	0.00826947	PND14
SERPINA12	3.0219	3.80731	4.03474	1.8594e-05	0.00907389	PND14
DSC2	7.66977	7.51458	7.25244	2.0716e-05	0.0100887	PND14
TNFRSF10A	4.6645	4.46845	4.2302	2.14867e-05	0.0104425	PND14
SPINT1	5.02547	4.9324	4.68254	2.43768e-05	0.0118227	PND14
LYVE1	7.55759	7.46136	7.22698	2.65347e-05	0.0128428	PND14
PRSS8	9.76782	9.70602	9.58962	2.91803e-05	0.0140941	PND14
BOC	6.57775	6.96373	6.89818	3.45542e-05	0.0166551	PND14
COL1A1	4.56203	4.766	4.78483	3.52794e-05	0.0169694	PND14
CST5	8.35896	8.83909	8.77453	3.61357e-05	0.0173451	PND14
HO-1	12.057	11.7332	11.7009	3.74246e-05	0.0179264	PND14
CCL11	6.62945	7.13969	7.15656	3.77393e-05	0.0180394	PND14
MSMB	5.68324	5.21588	4.83149	4.09247e-05	0.0195211	PND14
NECTIN2	8.35203	8.20126	8.03731	4.66245e-05	0.0221933	PND14
TGFBR3	5.8276	5.65682	5.39615	4.6913e-05	0.0222837	PND14
PCSK9	4.00593	3.6927	3.49988	4.75014e-05	0.0225157	PND14
PON3	3.45069	3.77177	4.1421	5.17973e-05	0.0245001	PND14
DLK-1	11.7937	11.7555	11.6515	5.35372e-05	0.0252696	PND14
ANGPTL4	5.68159	5.564	5.03542	5.62204e-05	0.0264798	PND14
CXCL9	5.34133	5.92839	6.38229	6.30944e-05	0.0296544	PND14
LDL receptor	7.92868	7.52961	7.2796	6.37214e-05	0.0298853	PND14
GDF-15	7.45146	7.30276	6.76459	7.35419e-05	0.0344176	PND14
CCL21	4.40658	4.12858	3.97726	8.02411e-05	0.0374726	PND14
AOC3	3.55229	3.68127	3.87418	8.5254e-05	0.0397284	PND14
ICAM1	7.96381	7.67733	7.46686	8.69675e-05	0.0404399	PND14
BNP	4.19997	3.21231	2.29513	9.00646e-05	0.04179	PND14
ROR1	6.11326	6.00651	5.8193	0.000102832	0.0476114	PND14
CCL16	6.18846	5.76513	4.98325	9.78385e-09	5.26371e-06	PMW30
AOC3	4.43668	4.14752	3.95184	1.08724e-07	5.83846e-05	PMW30
FCGR2A	2.48919	2.80379	3.25218	1.62833e-06	0.000872784	PMW30
WFIKKN2	8.30091	8.6698	8.86592	3.13088e-06	0.00167502	PMW30
LEP	2.80184	2.09786	1.65634	5.42989e-06	0.00289956	PMW30
SOST	3.4461	3.81961	3.9773	2.86857e-05	0.0152895	PMW30
DSC2	6.80629	7.06462	7.1311	8.81762e-05	0.0469097	PMW30
WFIKKN2	7.89304	8.15495	8.61433	8.18775e-09	4.40501e-06	PMW32
DSC2	6.54421	6.78664	6.96565	5.73986e-06	0.00308231	PMW32
CCL16	6.31753	5.95514	5.51136	6.85708e-06	0.00367539	PMW32
FCGR2A	2.20901	2.43781	2.85358	1.17355e-05	0.00627847	PMW32
AOC3	4.68654	4.49922	4.35232	2.49608e-05	0.013329	PMW32
SPINK1	7.00373	7.24383	7.54549	7.28219e-05	0.0388141	PMW32
