# Supplementary material for: The development of blood protein profiles in extremely preterm infants follows a stereotypic evolution pattern
Source: Commun Med (Lond). 2023 Aug 2;3:107. doi: 10.1038/s43856-023-00338-1 (PMC10397184; doi:10.1038/s43856-023-00338-1)
Supplement: Supplementary file 15 — Supplementary Data 11 [file 43856_2023_338_MOESM15_ESM.xlsx]

## Sheet: figure1b
InfantID	Visit	PNA (days)	GA (days)	Sex	Delivery mode
S33	PMW32	70	158	f	1
S33	PMW36	97	158	f	1
S33	PND1	1	158	f	1
S33	PMW40	122	158	f	1
S33	PMW30	55	158	f	1
S33	PNW4	29	158	f	1
S33	PND3	4	158	f	1
S33	PND14	15	158	f	1
S33	PND7	8	158	f	1
S60	PND3	4	160	m	1
S61	PMW36	90	160	m	2
S60	PNW4	29	160	m	1
S60	PND14	15	160	m	1
S61	PND1	0	160	m	2
S61	PND3	3	160	m	2
S60	PMW36	96	160	m	1
S61	PMW30	54	160	m	2
S60	PND7	8	160	m	1
S60	PND1	1	160	m	1
S60	PMW30	49	160	m	1
S61	PNW4	31	160	m	2
S61	PMW32	58	160	m	2
S61	PND14	12	160	m	2
S130	PMW40	122	160	m	1
S130	PND14	15	160	m	1
S130	PNW4	27	160	m	1
S130	PND1	1	160	m	1
S130	PMW30	49	160	m	1
S130	PND3	4	160	m	1
S130	PND7	8	160	m	1
S130	PMW32	57	160	m	1
S56	PND3	4	161	m	1
S56	PND7	8	161	m	1
S56	PMW32	63	161	m	1
S56	PND14	15	161	m	1
S56	PND1	1	161	m	1
S56	PMW36	91	161	m	1
S56	PNW4	28	161	m	1
S56	PMW40	124	161	m	1
S56	PMW30	49	161	m	1
S81	PND7	8	161	m	1
S81	PND14	15	161	m	1
S81	PNW4	29	161	m	1
S81	PND1	1	161	m	1
S81	PMW40	112	161	m	1
S81	PMW32	66	161	m	1
S81	PMW36	92	161	m	1
S81	PND3	4	161	m	1
S124	PND7	9	161	m	1
S124	PND3	3	161	m	1
S124	PMW40	123	161	m	1
S124	PMW30	53	161	m	1
S124	PMW36	93	161	m	1
S124	PNW4	32	161	m	1
S124	PMW32	64	161	m	1
S124	PND14	15	161	m	1
S136	PND3	4	161	m	1
S136	PND1	1	161	m	1
S136	PMW32	68	161	m	1
S136	PMW30	50	161	m	1
S136	PND7	8	161	m	1
S136	PMW36	95	161	m	1
S136	PND14	15	161	m	1
S136	PNW4	29	161	m	1
S136	PMW40	120	161	m	1
S149	PND1	1	161	m	1
S149	PND14	14	161	m	1
S149	PND7	8	161	m	1
S149	PNW4	29	161	m	1
S149	PMW30	51	161	m	1
S149	PMW36	91	161	m	1
S149	PMW40	133	161	m	1
S149	PMW32	64	161	m	1
S149	PND3	4	161	m	1
S154	PMW36	91	161	f	1
S156	PND14	15	161	f	1
S156	PND3	4	161	f	1
S154	PMW32	63	161	f	1
S154	PND3	4	161	f	1
S154	PND14	15	161	f	1
S154	PNW4	28	161	f	1
S156	PMW40	120	161	f	1
S156	PNW4	30	161	f	1
S156	PMW32	64	161	f	1
S156	PND7	8	161	f	1
S154	PND7	8	161	f	1
S156	PMW36	92	161	f	1
S154	PMW30	49	161	f	1
S154	PMW40	124	161	f	1
S154	PND1	1	161	f	1
S156	PND1	1	161	f	1
S171	PNW4	29	161	f	1
S171	PND14	15	161	f	1
S171	PMW32	64	161	f	1
S171	PMW40	120	161	f	1
S171	PND3	4	161	f	1
S171	PND1	1	161	f	1
S171	PMW36	92	161	f	1
S171	PND7	8	161	f	1
S171	PMW30	50	161	f	1
S5	PMW40	129	162	m	1
S5	PND7	8	162	m	1
S5	PND3	4	162	m	1
S5	PMW30	54	162	m	1
S5	PMW32	64	162	m	1
S5	PMW36	92	162	m	1
S5	PNW4	29	162	m	1
S5	PND1	1	162	m	1
S5	PND14	15	162	m	1
S29	PMW40	119	162	m	1
S29	PND7	7	162	m	1
S29	PND14	14	162	m	1
S29	PMW32	63	162	m	1
S29	PMW30	52	162	m	1
S29	PNW4	28	162	m	1
S29	PND1	0	162	m	1
S29	PND3	3	162	m	1
S29	PMW36	91	162	m	1
S126	PND14	15	162	f	1
S126	PMW40	120	162	f	1
S126	PND1	1	162	f	1
S126	PMW36	93	162	f	1
S126	PMW30	47	162	f	1
S126	PND7	8	162	f	1
S126	PNW4	29	162	f	1
S6	PND14	15	164	m	1
S6	PND1	1	164	m	1
S6	PMW32	58	164	m	1
S6	PND7	9	164	m	1
S6	PND3	4	164	m	1
S45	PMW36	88	164	m	2
S45	PND1	1	164	m	2
S45	PMW40	118	164	m	2
S45	PMW32	60	164	m	2
S45	PNW4	29	164	m	2
S45	PMW30	54	164	m	2
S45	PND3	4	164	m	2
S45	PND7	8	164	m	2
S173	PND7	8	164	f	1
S179	PNW4	28	164	f	1
S179	PND3	5	164	f	1
S179	PND14	15	164	f	1
S179	PMW36	86	164	f	1
S173	PND1	1	164	f	1
S179	PMW32	63	164	f	1
S179	PND1	1	164	f	1
S173	PND14	17	164	f	1
S179	PMW40	114	164	f	1
S173	PND3	4	164	f	1
S179	PND7	8	164	f	1
S173	PMW30	43	164	f	1
S179	PMW30	52	164	f	1
S173	PMW32	59	164	f	1
S89	PNW4	27	165	f	1
S89	PND1	1	165	f	1
S89	PND3	4	165	f	1
S89	PMW32	61	165	f	1
S89	PND7	8	165	f	1
S89	PMW40	120	165	f	1
S89	PMW36	90	165	f	1
S89	PND14	16	165	f	1
S151	PMW36	87	165	m	1
S151	PNW4	30	165	m	1
S151	PND3	3	165	m	1
S151	PMW30	45	165	m	1
S151	PND7	7	165	m	1
S151	PND14	14	165	m	1
S151	PMW32	60	165	m	1
S54	PMW36	85	166	m	1
S54	PND1	1	166	m	1
S54	PMW40	117	166	m	1
S54	PMW30	45	166	m	1
S54	PND7	9	166	m	1
S54	PNW4	32	166	m	1
S54	PMW32	59	166	m	1
S54	PND3	4	166	m	1
S54	PND14	16	166	m	1
S65	PND1	0	167	m	1
S65	PMW32	57	167	m	1
S65	PNW4	28	167	m	1
S65	PMW36	86	167	m	1
S65	PND3	3	167	m	1
S65	PND7	7	167	m	1
S65	PMW40	124	167	m	1
S65	PND14	14	167	m	1
S65	PMW30	43	167	m	1
S13	PND3	4	168	f	2
S13	PND1	0	168	f	2
S13	PMW40	121	168	f	2
S13	PMW36	84	168	f	2
S13	PMW30	42	168	f	2
S13	PMW32	56	168	f	2
S13	PND7	8	168	f	2
S13	PND14	10	168	f	2
S13	PNW4	25	168	f	2
S27	PMW30	37	168	m	2
S27	PMW40	116	168	m	2
S27	PMW36	89	168	m	2
S27	PND14	17	168	m	2
S27	PNW4	30	168	m	2
S27	PND7	8	168	m	2
S27	PMW32	55	168	m	2
S27	PND1	1	168	m	2
S27	PND3	4	168	m	2
S44	PND7	9	168	f	1
S44	PND14	15	168	f	1
S50	PND3	4	168	m	1
S50	PND7	8	168	m	1
S50	PND14	15	168	m	1
S44	PMW30	43	168	f	1
S44	PMW36	86	168	f	1
S50	PMW32	56	168	m	1
S50	PMW36	85	168	m	1
S44	PND1	1	168	f	1
S44	PMW32	58	168	f	1
S50	PNW4	27	168	m	1
S44	PMW40	112	168	f	1
S50	PMW30	41	168	m	1
S50	PMW40	118	168	m	1
S44	PND3	4	168	f	1
S50	PND1	1	168	m	1
S44	PNW4	29	168	f	1
S113	PNW4	29	168	f	2
S113	PMW32	55	168	f	2
S113	PND1	0	168	f	2
S113	PMW40	112	168	f	2
S113	PND3	4	168	f	2
S113	PMW30	42	168	f	2
S113	PND7	8	168	f	2
S113	PND14	14	168	f	2
S113	PMW36	81	168	f	2
S131	PND1	1	168	f	1
S135	PND3	4	168	m	1
S131	PMW30	38	168	f	1
S135	PNW4	27	168	m	1
S131	PMW40	123	168	f	1
S135	PND7	7	168	m	1
S135	PMW32	54	168	m	1
S135	PND14	14	168	m	1
S131	PND14	15	168	f	1
S135	PMW36	83	168	m	1
S135	PMW40	118	168	m	1
S131	PND7	9	168	f	1
S131	PND3	5	168	f	1
S131	PNW4	29	168	f	1
S131	PMW32	57	168	f	1
S135	PND1	1	168	m	1
S135	PMW30	41	168	m	1
S160	PMW32	59	168	m	2
S160	PND3	3	168	m	2
S160	PND7	8	168	m	2
S160	PMW40	126	168	m	2
S160	PMW30	45	168	m	2
S160	PND14	15	168	m	2
S160	PND1	1	168	m	2
S160	PNW4	28	168	m	2
S175	PND1	1	168	f	2
S175	PMW40	121	168	f	2
S175	PMW30	48	168	f	2
S175	PND14	17	168	f	2
S175	PND3	4	168	f	2
S175	PNW4	29	168	f	2
S175	PND7	8	168	f	2
S175	PMW32	57	168	f	2
S175	PMW36	85	168	f	2
S36	PMW32	57	169	f	1
S36	PND14	15	169	f	1
S36	PMW30	43	169	f	1
S36	PMW36	81	169	f	1
S41	PND1	2	169	m	1
S41	PMW36	84	169	m	1
S36	PND1	0	169	f	1
S36	PND3	2	169	f	1
S41	PND7	9	169	m	1
S41	PMW32	61	169	m	1
S41	PND3	5	169	m	1
S36	PNW4	28	169	f	1
S41	PMW30	43	169	m	1
S36	PND7	8	169	f	1
S36	PMW40	113	169	f	1
S57	PND3	3	169	m	2
S57	PMW40	141	169	m	2
S57	PMW32	58	169	m	2
S57	PNW4	33	169	m	2
S57	PND14	14	169	m	2
S57	PMW30	41	169	m	2
S57	PND7	7	169	m	2
S57	PND1	0	169	m	2
S76	PND14	16	169	f	2
S76	PND1	2	169	f	2
S76	PMW32	55	169	f	2
S76	PMW36	81	169	f	2
S76	PMW30	48	169	f	2
S76	PND7	8	169	f	2
S76	PNW4	29	169	f	2
S108	PMW40	113	169	f	2
S108	PMW36	83	169	f	2
S108	PND14	14	169	f	2
S108	PNW4	28	169	f	2
S108	PND1	1	169	f	2
S108	PND7	7	169	f	2
S108	PND3	3	169	f	2
S23	PMW40	113	170	f	2
S23	PND7	8	170	f	2
S23	PND1	1	170	f	2
S23	PNW4	30	170	f	2
S23	PMW36	81	170	f	2
S23	PND3	4	170	f	2
S23	PND14	14	170	f	2
S23	PMW30	43	170	f	2
S68	PND1	0	170	m	2
S68	PNW4	28	170	m	2
S68	PMW32	54	170	m	2
S68	PND14	14	170	m	2
S68	PND3	3	170	m	2
S68	PMW40	105	170	m	2
S68	PND7	7	170	m	2
S68	PMW30	40	170	m	2
S68	PMW36	82	170	m	2
S78	PND1	1	170	m	2
S78	PND7	8	170	m	2
S78	PMW30	40	170	m	2
S78	PNW4	30	170	m	2
S78	PND14	15	170	m	2
S78	PND3	4	170	m	2
S144	PMW40	115	170	f	2
S144	PND1	1	170	f	2
S144	PMW36	86	170	f	2
S144	PND14	15	170	f	2
S144	PND7	8	170	f	2
S144	PNW4	30	170	f	2
S144	PND3	4	170	f	2
S144	PMW32	57	170	f	2
S2	PMW32	53	171	f	2
S2	PMW40	116	171	f	2
S2	PMW30	46	171	f	2
S2	PND1	1	171	f	2
S9	PND3	3	171	m	2
S9	PND7	7	171	m	2
S2	PND7	7	171	f	2
S2	PND3	4	171	f	2
S9	PND14	15	171	m	2
S9	PND1	0	171	m	2
S9	PMW30	40	171	m	2
S2	PND14	15	171	f	2
S9	PNW4	28	171	m	2
S74	PNW4	32	171	m	2
S74	PMW40	102	171	m	2
S74	PND3	5	171	m	2
S74	PMW32	57	171	m	2
S74	PND7	10	171	m	2
S74	PMW36	80	171	m	2
S74	PND1	2	171	m	2
S74	PMW30	41	171	m	2
S115	PND1	1	171	f	2
S117	PNW4	29	171	f	2
S115	PMW30	38	171	f	2
S117	PMW40	111	171	f	2
S117	PMW32	54	171	f	2
S115	PND14	15	171	f	2
S117	PND14	15	171	f	2
S115	PND3	4	171	f	2
S117	PMW30	42	171	f	2
S115	PNW4	30	171	f	2
S115	PMW40	114	171	f	2
S117	PND7	8	171	f	2
S117	PND3	4	171	f	2
S117	PMW36	83	171	f	2
S115	PND7	8	171	f	2
S115	PMW36	85	171	f	2
S117	PND1	1	171	f	2
S115	PMW32	54	171	f	2
S134	PMW36	75	171	m	2
S134	PND3	5	171	m	2
S134	PMW30	44	171	m	2
S134	PMW32	56	171	m	2
S134	PND14	15	171	m	2
S139	PND3	4	171	m	1
S134	PND7	8	171	m	2
S139	PND7	8	171	m	1
S134	PND1	1	171	m	2
S139	PND1	1	171	m	1
S134	PNW4	27	171	m	2
S146	PMW40	108	171	f	1
S146	PMW30	39	171	f	1
S146	PMW36	79	171	f	1
S146	PND7	7	171	f	1
S146	PND3	3	171	f	1
S146	PND14	14	171	f	1
S146	PMW32	53	171	f	1
S146	PND1	0	171	f	1
S146	PNW4	28	171	f	1
S26	PMW32	58	172	m	1
S26	PND3	4	172	m	1
S26	PND1	1	172	m	1
S26	PMW40	114	172	m	1
S26	PNW4	26	172	m	1
S26	PND14	15	172	m	1
S26	PMW36	82	172	m	1
S26	PND7	8	172	m	1
S26	PMW30	41	172	m	1
S59	PND1	1	172	f	2
S59	PND3	4	172	f	2
S59	PND7	8	172	f	2
S93	PND14	15	172	f	2
S93	PND1	1	172	f	2
S93	PMW36	78	172	f	2
S93	PMW30	38	172	f	2
S93	PND3	4	172	f	2
S93	PNW4	29	172	f	2
S93	PND7	8	172	f	2
S93	PMW32	52	172	f	2
S180	PMW30	40	172	f	2
S180	PND3	5	172	f	2
S180	PMW32	52	172	f	2
S180	PNW4	29	172	f	2
S180	PMW40	109	172	f	2
S180	PND1	2	172	f	2
S180	PND7	10	172	f	2
S3	PND3	4	173	f	2
S3	PND14	15	173	f	2
S3	PMW40	107	173	f	2
S3	PND1	1	173	f	2
S3	PND7	8	173	f	2
S3	PMW36	79	173	f	2
S3	PMW32	51	173	f	2
S3	PNW4	27	173	f	2
S3	PMW30	39	173	f	2
S37	PND3	4	173	m	1
S37	PNW4	30	173	m	1
S37	PMW30	37	173	m	1
S37	PMW32	51	173	m	1
S37	PND1	1	173	m	1
S37	PND7	8	173	m	1
S37	PMW36	81	173	m	1
S37	PND14	19	173	m	1
S66	PND14	19	173	m	2
S66	PMW30	40	173	m	2
S66	PMW32	55	173	m	2
S66	PND1	1	173	m	2
S66	PND3	4	173	m	2
S66	PMW40	108	173	m	2
S83	PMW40	114	173	m	2
S83	PND14	15	173	m	2
S83	PNW4	30	173	m	2
S83	PMW30	40	173	m	2
S83	PND7	8	173	m	2
S83	PND1	1	173	m	2
S83	PND3	4	173	m	2
S83	PMW36	82	173	m	2
S83	PMW32	53	173	m	2
S39	PND14	15	174	f	2
S39	PMW30	34	174	f	2
S39	PMW32	47	174	f	2
S39	PMW40	112	174	f	2
S39	PMW36	78	174	f	2
S39	PND3	4	174	f	2
S39	PND1	1	174	f	2
S39	PND7	9	174	f	2
S39	PNW4	27	174	f	2
S99	PND3	4	174	f	2
S99	PND14	15	174	f	2
S99	PND7	8	174	f	2
S99	PMW30	38	174	f	2
S99	PNW4	28	174	f	2
S99	PMW40	104	174	f	2
S99	PMW32	49	174	f	2
S99	PMW36	85	174	f	2
S99	PND1	1	174	f	2
S141	PND7	10	174	m	1
S141	PND3	3	174	m	1
S141	PND14	17	174	m	1
S141	PND1	0	174	m	1
S141	PMW30	38	174	m	1
S157	PND1	1	174	f	2
S157	PND7	10	174	f	2
S157	PMW40	120	174	f	2
S157	PND3	4	174	f	2
S157	PNW4	30	174	f	2
S157	PMW30	36	174	f	2
S157	PND14	17	174	f	2
S1	PND1	1	175	m	2
S1	PNW4	29	175	m	2
S1	PND14	15	175	m	2
S1	PMW30	36	175	m	2
S1	PMW32	50	175	m	2
S1	PMW36	73	175	m	2
S1	PND7	8	175	m	2
S1	PND3	4	175	m	2
S73	PND1	0	175	m	2
S73	PMW30	35	175	m	2
S73	PNW4	28	175	m	2
S73	PMW36	79	175	m	2
S73	PND14	14	175	m	2
S73	PND3	3	175	m	2
S73	PND7	7	175	m	2
S73	PMW32	52	175	m	2
S161	PNW4	30	175	m	2
S161	PND1	1	175	m	2
S161	PMW36	85	175	m	2
S161	PMW32	48	175	m	2
S161	PND7	9	175	m	2
S161	PND3	4	175	m	2
S161	PMW40	114	175	m	2
S161	PND14	16	175	m	2
S47	PND14	14	176	f	1
S47	PNW4	30	176	f	1
S47	PMW36	78	176	f	1
S47	PMW32	50	176	f	1
S47	PMW30	35	176	f	1
S47	PND3	3	176	f	1
S47	PMW40	107	176	f	1
S47	PND7	7	176	f	1
S47	PND1	0	176	f	1
S53	PNW4	31	176	m	2
S53	PND1	0	176	m	2
S53	PND3	4	176	m	2
S53	PMW30	34	176	m	2
S53	PMW36	80	176	m	2
S53	PMW40	104	176	m	2
S53	PND7	8	176	m	2
S53	PND14	15	176	m	2
S84	PMW36	76	176	f	2
S84	PMW40	113	176	f	2
S84	PND1	1	176	f	2
S84	PND14	15	176	f	2
S84	PNW4	29	176	f	2
S84	PMW32	49	176	f	2
S84	PMW30	33	176	f	2
S84	PND3	4	176	f	2
S84	PND7	8	176	f	2
S103	PND14	16	176	m	2
S103	PMW30	33	176	m	2
S103	PMW40	75	176	m	2
S103	PND3	5	176	m	2
S103	PMW32	44	176	m	2
S103	PND1	2	176	m	2
S123	PMW30	34	176	m	2
S123	PND7	8	176	m	2
S123	PND14	15	176	m	2
S123	PMW36	76	176	m	2
S123	PND3	4	176	m	2
S123	PMW40	113	176	m	2
S123	PND1	1	176	m	2
S123	PMW32	48	176	m	2
S123	PNW4	29	176	m	2
S143	PND3	5	176	m	2
S143	PND14	15	176	m	2
S143	PMW36	86	176	m	2
S143	PND7	9	176	m	2
S143	PMW30	34	176	m	2
S143	PMW32	55	176	m	2
S143	PMW40	105	176	m	2
S143	PNW4	31	176	m	2
S143	PND1	2	176	m	2
S158	PND14	15	176	m	2
S158	PNW4	31	176	m	2
S158	PND7	8	176	m	2
S158	PMW40	108	176	m	2
S158	PND1	0	176	m	2
S158	PMW30	34	176	m	2
S158	PND3	4	176	m	2
S158	PMW36	80	176	m	2
S162	PND3	3	176	f	1
S168	PNW4	28	176	m	2
S162	PND14	15	176	f	1
S168	PND7	7	176	m	2
S168	PMW36	78	176	m	2
S168	PND14	14	176	m	2
S168	PND1	0	176	m	2
S162	PND1	0	176	f	1
S162	PNW4	27	176	f	1
S162	PND7	7	176	f	1
S162	PMW36	72	176	f	1
S168	PND3	3	176	m	2
S168	PMW32	50	176	m	2
S18	PND7	8	177	f	1
S18	PNW4	29	177	f	1
S18	PMW32	47	177	f	1
S18	PND1	1	177	f	1
S18	PND14	15	177	f	1
S18	PMW36	79	177	f	1
S18	PND3	4	177	f	1
S18	PMW40	108	177	f	1
S52	PND3	5	177	m	2
S52	PND7	9	177	m	2
S52	PMW32	47	177	m	2
S52	PMW36	75	177	m	2
S52	PND14	16	177	m	2
S52	PNW4	29	177	m	2
S52	PMW40	96	177	m	2
S52	PND1	1	177	m	2
S52	PMW30	33	177	m	2
S80	PNW4	29	177	f	2
S80	PMW32	46	177	f	2
S80	PND14	19	177	f	2
S80	PMW40	108	177	f	2
S80	PMW36	77	177	f	2
S80	PND3	4	177	f	2
S80	PND1	1	177	f	2
S80	PND7	9	177	f	2
S98	PND14	15	177	m	1
S98	PMW40	97	177	m	1
S98	PMW30	35	177	m	1
S98	PND3	4	177	m	1
S98	PND7	8	177	m	1
S98	PND1	1	177	m	1
S98	PMW36	78	177	m	1
S98	PNW4	29	177	m	1
S114	PMW40	112	177	f	1
S114	PND1	0	177	f	1
S114	PMW36	76	177	f	1
S114	PND7	7	177	f	1
S114	PMW32	50	177	f	1
S114	PND14	14	177	f	1
S114	PMW30	35	177	f	1
S114	PND3	3	177	f	1
S114	PNW4	28	177	f	1
S132	PND3	4	177	f	2
S132	PNW4	29	177	f	2
S132	PND7	8	177	f	2
S132	PMW30	34	177	f	2
S132	PND1	1	177	f	2
S132	PMW36	76	177	f	2
S132	PMW32	48	177	f	2
S132	PMW40	115	177	f	2
S132	PND14	15	177	f	2
S14	PND3	4	178	f	2
S14	PMW36	77	178	f	2
S14	PMW32	46	178	f	2
S14	PMW30	35	178	f	2
S14	PNW4	27	178	f	2
S14	PMW40	146	178	f	2
S14	PND7	8	178	f	2
S14	PND14	14	178	f	2
S14	PND1	1	178	f	2
S49	PND1	1	178	f	2
S49	PMW32	47	178	f	2
S49	PND3	5	178	f	2
S49	PMW30	29	178	f	2
S49	PMW36	74	178	f	2
S49	PND14	18	178	f	2
S94	PND1	1	178	m	2
S94	PND14	15	178	m	2
S94	PMW36	78	178	m	2
S94	PMW32	46	178	m	2
S94	PMW40	114	178	m	2
S94	PND3	5	178	m	2
S94	PMW30	31	178	m	2
S94	PND7	7	178	m	2
S121	PND3	5	178	m	2
S121	PMW36	75	178	m	2
S121	PMW32	44	178	m	2
S121	PMW40	97	178	m	2
S121	PMW30	39	178	m	2
S121	PND7	9	178	m	2
S121	PND14	15	178	m	2
S121	PND1	1	178	m	2
S121	PNW4	29	178	m	2
S169	PND1	1	178	m	2
S169	PNW4	29	178	m	2
S169	PND7	8	178	m	2
S169	PMW32	47	178	m	2
S169	PMW30	33	178	m	2
S169	PMW36	75	178	m	2
S169	PND3	5	178	m	2
S169	PND14	15	178	m	2
S169	PMW40	97	178	m	2
S16	PMW30	31	179	f	1
S16	PND7	7	179	f	1
S16	PMW36	67	179	f	1
S16	PMW32	37	179	f	1
S16	PMW40	101	179	f	1
S16	PND1	0	179	f	1
S16	PND3	3	179	f	1
S16	PND14	12	179	f	1
S22	PMW30	30	179	m	2
S22	PMW36	72	179	m	2
S22	PND14	15	179	m	2
S30	PMW36	73	179	f	2
S30	PND1	1	179	f	2
S30	PMW40	108	179	f	2
S22	PND3	5	179	m	2
S30	PND3	3	179	f	2
S22	PND1	2	179	m	2
S22	PMW32	44	179	m	2
S30	PMW32	45	179	f	2
S30	PND7	7	179	f	2
S30	PND14	16	179	f	2
S22	PMW40	114	179	m	2
S30	PNW4	28	179	f	2
S30	PMW30	36	179	f	2
S34	PND14	17	179	m	1
S34	PND7	8	179	m	1
S34	PMW30	32	179	m	1
S34	PMW32	47	179	m	1
S34	PND3	3	179	m	1
S34	PMW40	108	179	m	1
S34	PMW36	74	179	m	1
S34	PND1	1	179	m	1
S34	PNW4	26	179	m	1
S95	PND7	10	179	f	1
S95	PND3	4	179	f	1
S95	PND1	1	179	f	1
S133	PMW36	74	179	f	2
S133	PNW4	28	179	f	2
S133	PND7	7	179	f	2
S133	PND3	3	179	f	2
S133	PMW40	108	179	f	2
S133	PND14	14	179	f	2
S133	PND1	0	179	f	2
S133	PMW30	36	179	f	2
S150	PND1	1	179	m	1
S152	PND1	1	179	m	2
S152	PMW30	31	179	m	2
S152	PND3	4	179	m	2
S159	PND7	9	179	f	1
S159	PMW36	79	179	f	1
S150	PMW40	110	179	m	1
S150	PND3	4	179	m	1
S152	PMW32	47	179	m	2
S159	PMW30	31	179	f	1
S152	PMW36	81	179	m	2
S150	PMW30	30	179	m	1
S150	PMW32	45	179	m	1
S150	PND14	16	179	m	1
S150	PND7	10	179	m	1
S159	PND1	2	179	f	1
S152	PND7	8	179	m	2
S159	PMW32	48	179	f	1
S159	PND14	16	179	f	1
S159	PND3	5	179	f	1
S46	PMW32	44	180	m	2
S46	PMW30	30	180	m	2
S46	PMW36	72	180	m	2
S46	PND1	2	180	m	2
S46	PND14	16	180	m	2
S46	PND3	5	180	m	2
S46	PMW40	99	180	m	2
S72	PND7	11	180	f	2
S72	PMW36	70	180	f	2
S72	PND14	16	180	f	2
S72	PND3	4	180	f	2
S72	PND1	1	180	f	2
S72	PNW4	30	180	f	2
S120	PND14	15	180	m	1
S120	PND1	1	180	m	1
S120	PMW36	71	180	m	1
S120	PND7	6	180	m	1
S120	PND3	4	180	m	1
S120	PMW30	27	180	m	1
S120	PMW32	44	180	m	1
S71	PMW30	28	181	m	2
S71	PND1	0	181	m	2
S71	PND14	14	181	m	2
S71	PMW32	42	181	m	2
S71	PND3	3	181	m	2
S71	PMW40	97	181	m	2
S71	PND7	7	181	m	2
S85	PMW40	97	181	f	2
S85	PMW36	69	181	f	2
S85	PND1	1	181	f	2
S90	PND7	8	181	m	2
S85	PND7	8	181	f	2
S90	PND1	1	181	m	2
S85	PMW30	33	181	f	2
S90	PND3	4	181	m	2
S85	PMW32	42	181	f	2
S90	PND14	14	181	m	2
S90	PMW36	67	181	m	2
S90	PMW32	34	181	m	2
S85	PND3	4	181	f	2
S90	PMW40	104	181	m	2
S85	PND14	21	181	f	2
S182	PND7	8	181	f	2
S182	PND1	1	181	f	2
S182	PND3	4	181	f	2
S182	PND14	15	181	f	2
S182	PMW30	29	181	f	2
S182	PMW36	75	181	f	2
S182	PMW32	43	181	f	2
S75	PND3	4	182	m	2
S75	PMW40	103	182	m	2
S75	PMW32	44	182	m	2
S75	PMW36	69	182	m	2
S75	PND14	11	182	m	2
S75	PMW30	27	182	m	2
S96	PND14	13	182	f	2
S96	PMW36	68	182	f	2
S96	PND7	7	182	f	2
S96	PND1	1	182	f	2
S96	PMW32	42	182	f	2
S96	PMW30	26	182	f	2
S142	PMW40	109	182	m	2
S142	PND14	14	182	m	2
S142	PND1	0	182	m	2
S142	PMW32	41	182	m	2
S142	PND3	3	182	m	2
S142	PND7	6	182	m	2
S142	PMW36	70	182	m	2
S142	PMW30	28	182	m	2
S166	PMW40	100	182	m	1
S166	PND7	7	182	m	1
S166	PND1	1	182	m	1
S166	PND3	4	182	m	1
S166	PMW32	37	182	m	1
S166	PND14	15	182	m	1
S35	PND7	8	183	m	2
S35	PND3	4	183	m	2
S35	PND1	1	183	m	2
S35	PMW36	71	183	m	2
S35	PMW40	100	183	m	2
S35	PND14	15	183	m	2
S35	PMW32	42	183	m	2
S67	PMW32	40	183	m	2
S67	PND3	4	183	m	2
S67	PMW30	27	183	m	2
S70	PND7	8	183	m	2
S67	PND14	16	183	m	2
S67	PND1	1	183	m	2
S70	PMW40	91	183	m	2
S67	PND7	8	183	m	2
S70	PMW30	27	183	m	2
S70	PND3	4	183	m	2
S70	PND1	1	183	m	2
S67	PMW36	67	183	m	2
S70	PMW36	70	183	m	2
S67	PMW40	117	183	m	2
S70	PMW32	41	183	m	2
S70	PND14	15	183	m	2
S88	PND7	7	183	m	2
S92	PND14	14	183	m	2
S88	PMW40	116	183	m	2
S92	PND1	1	183	m	2
S88	PND3	4	183	m	2
S88	PND1	1	183	m	2
S92	PND7	9	183	m	2
S88	PND14	14	183	m	2
S92	PMW30	27	183	m	2
S92	PND3	4	183	m	2
S88	PMW32	41	183	m	2
S92	PMW36	69	183	m	2
S92	PMW32	41	183	m	2
S116	PMW30	26	183	f	1
S116	PMW40	102	183	f	1
S116	PND1	1	183	f	1
S116	PMW36	83	183	f	1
S116	PND3	4	183	f	1
S116	PND7	8	183	f	1
S116	PND14	19	183	f	1
S172	PMW30	27	183	f	2
S172	PND14	14	183	f	2
S172	PMW36	70	183	f	2
S172	PMW40	96	183	f	2
S172	PND7	7	183	f	2
S172	PMW32	41	183	f	2
S172	PND3	3	183	f	2
S172	PND1	0	183	f	2
S24	PMW36	73	184	m	1
S25	PMW30	28	184	m	1
S24	PND7	7	184	m	1
S24	PND14	14	184	m	1
S25	PND7	7	184	m	1
S25	PND14	14	184	m	1
S24	PMW40	108	184	m	1
S25	PND1	0	184	m	1
S25	PMW36	70	184	m	1
S24	PMW30	23	184	m	1
S24	PMW32	42	184	m	1
S25	PMW32	42	184	m	1
S24	PND1	0	184	m	1
S24	PND3	3	184	m	1
S25	PND3	3	184	m	1
S63	PND14	13	184	f	2
S63	PND1	1	184	f	2
S63	PMW30	27	184	f	2
S63	PMW32	42	184	f	2
S63	PMW36	69	184	f	2
S63	PND3	4	184	f	2
S63	PMW40	100	184	f	2
S63	PND7	8	184	f	2
S77	PND7	7	184	f	2
S77	PND14	14	184	f	2
S77	PND1	1	184	f	2
S77	PMW40	119	184	f	2
S77	PND3	4	184	f	2
S77	PMW36	69	184	f	2
S77	PMW32	37	184	f	2
S91	PMW36	70	184	m	2
S91	PND1	1	184	m	2
S91	PND7	9	184	m	2
S91	PND14	16	184	m	2
S91	PMW40	119	184	m	2
S91	PMW30	27	184	m	2
S91	PMW32	40	184	m	2
S101	PMW30	25	184	m	2
S101	PND7	8	184	m	2
S101	PND14	12	184	m	2
S101	PND1	1	184	m	2
S10	PND14	14	185	f	2
S10	PND3	4	185	f	2
S10	PMW40	96	185	f	2
S10	PND1	1	185	f	2
S10	PMW32	35	185	f	2
S64	PMW36	67	185	f	2
S64	PMW30	24	185	f	2
S64	PMW32	46	185	f	2
S64	PND3	4	185	f	2
S64	PND7	8	185	f	2
S64	PND1	1	185	f	2
S97	PMW36	70	185	f	1
S97	PND14	12	185	f	1
S106	PND1	0	185	f	2
S97	PMW30	27	185	f	1
S97	PMW32	39	185	f	1
S106	PND7	7	185	f	2
S106	PND3	3	185	f	2
S97	PND3	3	185	f	1
S97	PMW40	99	185	f	1
S106	PND14	14	185	f	2
S97	PND1	0	185	f	1
S109	PND7	8	185	f	2
S109	PMW36	68	185	f	2
S111	PMW40	84	185	m	2
S111	PMW36	64	185	m	2
S109	PND1	1	185	f	2
S111	PND1	1	185	m	2
S109	PMW32	39	185	f	2
S111	PMW32	36	185	m	2
S111	PND3	4	185	m	2
S109	PND14	15	185	f	2
S109	PND3	4	185	f	2
S109	PMW30	25	185	f	2
S111	PND7	8	185	m	2
S127	PND1	0	185	m	1
S127	PND14	14	185	m	1
S127	PND7	7	185	m	1
S127	PND3	3	185	m	1
S127	PMW36	71	185	m	1
S155	PND7	8	185	m	2
S155	PND3	4	185	m	2
S155	PMW30	29	185	m	2
S155	PND14	15	185	m	2
S155	PND1	1	185	m	2
S155	PMW40	100	185	m	2
S164	PND14	16	185	m	1
S164	PMW32	42	185	m	1
S164	PND3	5	185	m	1
S164	PND7	9	185	m	1
S164	PMW30	26	185	m	1
S164	PND1	2	185	m	1
S164	PMW40	103	185	m	1
S11	PMW32	40	186	m	1
S11	PMW30	24	186	m	1
S11	PND1	2	186	m	1
S11	PND14	17	186	m	1
S11	PMW40	97	186	m	1
S11	PMW36	68	186	m	1
S11	PND7	9	186	m	1
S11	PND3	5	186	m	1
S87	PMW32	35	186	m	2
S87	PND3	4	186	m	2
S87	PND1	1	186	m	2
S87	PND7	8	186	m	2
S87	PMW36	65	186	m	2
S87	PND14	15	186	m	2
S87	PMW40	91	186	m	2
S87	PMW30	23	186	m	2
S181	PND14	13	186	m	2
S181	PMW40	95	186	m	2
S181	PMW36	66	186	m	2
S181	PMW32	39	186	m	2
S181	PND7	8	186	m	2
S181	PND1	1	186	m	2
S17	PMW30	25	187	m	2
S17	PND7	8	187	m	2
S17	PMW32	39	187	m	2
S17	PMW36	67	187	m	2
S17	PMW40	89	187	m	2
S17	PND14	14	187	m	2
S17	PND3	5	187	m	2
S104	PND3	3	187	m	2
S105	PMW30	23	187	m	1
S105	PND7	7	187	m	1
S105	PND14	14	187	m	1
S104	PND7	7	187	m	2
S104	PND1	0	187	m	2
S104	PMW30	23	187	m	2
S105	PND1	0	187	m	1
S104	PMW32	37	187	m	2
S105	PND3	3	187	m	1
S105	PMW36	73	187	m	1
S104	PMW36	65	187	m	2
S105	PMW40	93	187	m	1
S104	PND14	14	187	m	2
S105	PMW32	37	187	m	1
S110	PND1	0	187	m	2
S110	PMW32	38	187	m	2
S110	PND7	7	187	m	2
S110	PMW30	23	187	m	2
S110	PND3	3	187	m	2
S110	PND14	14	187	m	2
S110	PMW40	98	187	m	2
S110	PMW36	67	187	m	2
S119	PND14	14	187	m	1
S119	PMW32	39	187	m	1
S119	PND7	8	187	m	1
S119	PMW36	65	187	m	1
S119	PMW30	23	187	m	1
S153	PND3	4	187	m	2
S153	PMW32	37	187	m	2
S153	PND7	6	187	m	2
S153	PMW30	23	187	m	2
S153	PND1	1	187	m	2
S153	PND14	14	187	m	2
S163	PMW30	25	187	m	2
S165	PMW32	37	187	m	2
S165	PND3	4	187	m	2
S165	PND1	1	187	m	2
S165	PND7	7	187	m	2
S163	PMW32	39	187	m	2
S163	PMW40	103	187	m	2
S165	PND14	14	187	m	2
S163	PND3	4	187	m	2
S163	PND14	19	187	m	2
S163	PMW36	69	187	m	2
S163	PND7	8	187	m	2
S165	PMW30	23	187	m	2
S163	PND1	1	187	m	2
S38	PMW40	100	188	m	1
S38	PND7	8	188	m	1
S38	PND3	4	188	m	1
S38	PND14	16	188	m	1
S38	PMW32	36	188	m	1
S38	PND1	1	188	m	1
S38	PMW30	22	188	m	1
S38	PMW36	68	188	m	1
S43	PMW36	64	188	m	2
S43	PND14	15	188	m	2
S43	PND1	1	188	m	2
S43	PND7	8	188	m	2
S43	PND3	4	188	m	2
S43	PMW32	35	188	m	2
S43	PMW30	22	188	m	2
S43	PMW40	97	188	m	2
S102	PMW40	97	188	m	2
S102	PMW30	21	188	m	2
S102	PND1	1	188	m	2
S102	PND7	8	188	m	2
S102	PMW32	31	188	m	2
S102	PND3	4	188	m	2
S102	PMW36	62	188	m	2
S102	PND14	15	188	m	2
S137	PMW32	36	188	m	2
S137	PMW36	65	188	m	2
S137	PND3	5	188	m	2
S137	PND14	15	188	m	2
S137	PMW30	22	188	m	2
S137	PND1	1	188	m	2
S137	PMW40	93	188	m	2
S177	PND1	1	188	f	2
S177	PND14	14	188	f	2
S177	PMW40	92	188	f	2
S177	PMW32	34	188	f	2
S177	PND3	4	188	f	2
S177	PMW36	66	188	f	2
S177	PND7	7	188	f	2
S4	PMW40	96	189	f	1
S7	PMW30	21	189	f	1
S7	PMW40	86	189	f	1
S4	PMW36	62	189	f	1
S4	PND3	4	189	f	1
S7	PND3	3	189	f	1
S7	PND7	7	189	f	1
S7	PND14	14	189	f	1
S4	PND7	8	189	f	1
S7	PND1	0	189	f	1
S4	PND14	17	189	f	1
S4	PMW32	34	189	f	1
S4	PND1	1	189	f	1
S4	PMW30	26	189	f	1
S12	PMW30	21	189	f	1
S12	PND1	1	189	f	1
S12	PND3	5	189	f	1
S12	PND14	15	189	f	1
S12	PND7	8	189	f	1
S12	PMW32	35	189	f	1
S32	PMW40	96	189	m	1
S32	PMW36	62	189	m	1
S32	PND14	14	189	m	1
S32	PMW32	35	189	m	1
S32	PMW30	21	189	m	1
S32	PND1	0	189	m	1
S32	PND7	7	189	m	1
S32	PND3	3	189	m	1
S82	PND1	0	189	m	2
S82	PMW36	63	189	m	2
S82	PMW32	35	189	m	2
S82	PMW40	99	189	m	2
S82	PMW30	21	189	m	2
S82	PND14	14	189	m	2
S82	PND3	3	189	m	2
S82	PND7	7	189	m	2
S118	PMW32	32	189	f	2
S118	PND14	16	189	f	2
S118	PND1	2	189	f	2
S118	PMW36	63	189	f	2
S118	PMW30	21	189	f	2
S118	PND7	9	189	f	2
S118	PND3	5	189	f	2
S125	PND14	15	189	m	2
S125	PMW40	99	189	m	2
S125	PMW32	42	189	m	2
S125	PND1	1	189	m	2
S125	PND3	4	189	m	2
S125	PND7	8	189	m	2
S125	PMW30	22	189	m	2
S125	PMW36	66	189	m	2
S178	PND1	1	189	f	1
S178	PMW32	33	189	f	1
S178	PND3	4	189	f	1
S178	PND7	8	189	f	1
S178	PMW36	62	189	f	1
S178	PND14	14	189	f	1
S178	PMW40	96	189	f	1
S178	PMW30	27	189	f	1
S8	PMW40	86	190	m	1
S8	PND3	4	190	m	1
S8	PMW36	62	190	m	1
S8	PND1	1	190	m	1
S8	PND7	10	190	m	1
S8	PMW32	37	190	m	1
S8	PMW30	27	190	m	1
S20	PMW40	85	190	f	2
S20	PMW32	34	190	f	2
S20	PND1	1	190	f	2
S20	PMW30	23	190	f	2
S20	PMW36	62	190	f	2
S20	PND14	15	190	f	2
S20	PND7	8	190	f	2
S20	PND3	3	190	f	2
S42	PND14	15	190	m	2
S42	PMW30	20	190	m	2
S42	PND7	8	190	m	2
S42	PND1	1	190	m	2
S42	PMW36	62	190	m	2
S42	PMW32	34	190	m	2
S42	PND3	4	190	m	2
S145	PMW36	62	190	f	2
S147	PND1	1	190	m	1
S147	PMW32	32	190	m	1
S145	PMW40	98	190	f	2
S145	PMW30	20	190	f	2
S145	PND7	10	190	f	2
S147	PND3	3	190	m	1
S145	PND14	14	190	f	2
S147	PND7	7	190	m	1
S145	PND1	0	190	f	2
S147	PND14	14	190	m	1
S145	PND3	3	190	f	2
S147	PMW30	21	190	m	1
S145	PMW32	34	190	f	2
S170	PND1	1	190	m	2
S170	PMW36	63	190	m	2
S170	PND3	4	190	m	2
S170	PND7	8	190	m	2
S69	PND3	3	191	f	2
S69	PND1	0	191	f	2
S69	PND7	7	191	f	2
S69	PMW36	67	191	f	2
S69	PND14	14	191	f	2
S138	PND1	1	191	m	2
S138	PMW32	33	191	m	2
S138	PND7	7	191	m	2
S138	PND14	15	191	m	2
S138	PND3	4	191	m	2
S138	PMW40	71	191	m	2
S138	PMW36	61	191	m	2
S138	PMW30	19	191	m	2
S167	PND14	16	191	m	1
S167	PMW36	61	191	m	1
S167	PND7	9	191	m	1
S167	PND1	2	191	m	1
S167	PMW32	32	191	m	1
S167	PMW40	91	191	m	1
S167	PND3	5	191	m	1
S167	PMW30	23	191	m	1
S176	PMW32	38	191	m	1
S176	PMW40	104	191	m	1
S176	PMW36	59	191	m	1
S176	PMW30	24	191	m	1
S176	PND14	14	191	m	1
S176	PND1	0	191	m	1
S176	PND7	7	191	m	1
S176	PND3	3	191	m	1
S51	PND3	3	192	m	2
S51	PND14	14	192	m	2
S51	PMW40	93	192	m	2
S51	PND7	7	192	m	2
S51	PMW36	63	192	m	2
S51	PND1	0	192	m	2
S51	PMW32	34	192	m	2
S51	PMW30	22	192	m	2
S55	PND3	3	192	f	2
S55	PMW30	20	192	f	2
S55	PND14	14	192	f	2
S55	PND1	0	192	f	2
S55	PMW32	35	192	f	2
S55	PND7	6	192	f	2
S55	PMW40	93	192	f	2
S55	PMW36	62	192	f	2
S79	PND7	8	192	m	2
S79	PMW32	36	192	m	2
S79	PND1	1	192	m	2
S79	PND3	4	192	m	2
S79	PMW30	22	192	m	2
S79	PND14	17	192	m	2
S100	PND3	4	192	f	2
S100	PMW30	22	192	f	2
S100	PMW32	36	192	f	2
S100	PND7	8	192	f	2
S100	PND14	17	192	f	2
S100	PND1	1	192	f	2
S128	PMW36	59	192	f	2
S128	PMW30	24	192	f	2
S128	PND7	7	192	f	2
S128	PMW40	93	192	f	2
S128	PMW32	35	192	f	2
S128	PND14	14	192	f	2
S128	PND3	3	192	f	2
S128	PND1	0	192	f	2
S148	PMW36	62	192	m	1
S148	PMW32	27	192	m	1
S148	PND3	4	192	m	1
S148	PMW40	89	192	m	1
S148	PND1	1	192	m	1
S148	PND7	8	192	m	1
S148	PND14	15	192	m	1
S19	PMW40	107	193	m	1
S19	PND1	1	193	m	1
S19	PMW32	30	193	m	1
S19	PND3	4	193	m	1
S19	PND7	8	193	m	1
S19	PND14	15	193	m	1
S107	PMW32	23	193	f	1
S107	PND7	8	193	f	1
S107	PND1	1	193	f	1
S129	PND3	3	193	f	1
S129	PMW32	33	193	f	1
S129	PND1	0	193	f	1
S129	PMW30	23	193	f	1
S129	PMW40	75	193	f	1
S15	PMW40	86	194	m	1
S15	PND7	7	194	m	1
S15	PND1	0	194	m	1
S21	PND14	16	194	m	2
S15	PMW36	58	194	m	1
S15	PMW32	31	194	m	1
S21	PND7	9	194	m	2
S15	PND14	14	194	m	1
S15	PND3	2	194	m	1
S21	PND1	2	194	m	2
S21	PND3	5	194	m	2
S48	PND3	3	194	m	1
S48	PMW30	19	194	m	1
S48	PMW32	34	194	m	1
S48	PMW40	96	194	m	1
S48	PND7	8	194	m	1
S48	PND1	0	194	m	1
S48	PMW36	58	194	m	1
S86	PND1	1	194	f	2
S86	PND14	15	194	f	2
S86	PND7	8	194	f	2
S86	PMW40	86	194	f	2
S86	PMW36	58	194	f	2
S86	PND3	3	194	f	2
S86	PMW32	33	194	f	2
S122	PND3	4	194	m	1
S122	PMW40	86	194	m	1
S122	PND7	8	194	m	1
S122	PMW32	30	194	m	1
S122	PMW36	56	194	m	1
S122	PND14	15	194	m	1
S122	PND1	1	194	m	1
S140	PND3	3	194	f	2
S140	PMW32	29	194	f	2
S140	PND7	7	194	f	2
S140	PMW36	58	194	f	2
S140	PND14	14	194	f	2
S140	PND1	0	194	f	2
S140	PMW30	21	194	f	2
S140	PMW40	84	194	f	2
S174	PMW32	23	194	m	2
S174	PND7	8	194	m	2
S174	PND3	4	194	m	2
S174	PMW30	16	194	m	2
S174	PND1	1	194	m	2
S28	PND1	0	195	f	2
S28	PND3	4	195	f	2
S28	PND7	7	195	f	2
S31	PND3	4	195	f	2
S28	PMW30	15	195	f	2
S31	PMW32	29	195	f	2
S31	PMW40	93	195	f	2
S28	PMW32	29	195	f	2
S31	PND7	7	195	f	2
S31	PND14	15	195	f	2
S31	PND1	1	195	f	2
S28	PMW36	57	195	f	2
S28	PMW40	85	195	f	2
S40	PND3	3	195	f	2
S40	PND1	0	195	f	2
S40	PMW36	58	195	f	2
S40	PMW30	16	195	f	2
S40	PND14	11	195	f	2
S58	PND3	4	195	f	2
S58	PMW36	54	195	f	2
S62	PMW32	27	195	f	2
S58	PND1	0	195	f	2
S62	PMW36	57	195	f	2
S58	PMW32	22	195	f	2
S58	PMW40	104	195	f	2
S62	PND1	2	195	f	2
S62	PND7	8	195	f	2
S62	PND3	5	195	f	2
S58	PND7	11	195	f	2
S58	PND14	17	195	f	2
S62	PMW40	83	195	f	2
S112	PMW40	104	195	m	1
S112	PMW32	29	195	m	1
S112	PMW36	62	195	m	1
S112	PND1	0	195	m	1
S112	PND7	7	195	m	1
S112	PND3	3	195	m	1
S112	PND14	14	195	m	1

## Sheet: figure2a
InfantID	Sex	Visit	NPX
S1	m	PND1	1.86299
S2	f	PMW32	8.553
S3	f	PND3	4.34869
S4	f	PMW40	8.7681
S5	m	PMW40	12.56139
S6	m	PND14	6.77981
S5	m	PND7	2.44962
S5	m	PND3	2.77827
S2	f	PMW40	5.41717
S7	f	PMW30	4.28425
S3	f	PND14	2.41454
S7	f	PMW40	6.96134
S6	m	PND1	1.95789
S3	f	PMW40	6.06876
S1	m	PNW4	4.51417
S1	m	PND14	6.69094
S2	f	PMW30	9.09592
S8	m	PMW40	9.00101
S5	m	PMW30	6.77469
S3	f	PND1	5.31504
S4	f	PMW36	6.8222
S5	m	PMW32	6.47822
S3	f	PND7	4.24697
S4	f	PND3	2.19537
S1	m	PMW30	4.78648
S2	f	PND1	1.29716
S5	m	PMW36	13.58656
S9	m	PND3	4.10103
S1	m	PMW32	3.57324
S3	f	PMW36	6.57632
S8	m	PND3	2.8815
S7	f	PND3	3.29662
S7	f	PND7	4.87635
S9	m	PND7	4.52922
S5	m	PNW4	5.00564
S10	f	PND14	3.82148
S8	m	PMW36	11.78443
S10	f	PND3	3.16751
S10	f	PMW40	8.05391
S7	f	PND14	4.17616
S4	f	PND7	5.84995
S7	f	PND1	1.89197
S2	f	PND7	2.23767
S10	f	PND1	3.25693
S3	f	PMW32	5.525
S10	f	PMW32	5.52028
S1	m	PMW36	11.39326
S6	m	PMW32	5.82502
S2	f	PND3	1.73788
S8	m	PND1	1.27889
S4	f	PND14	9.52743
S3	f	PNW4	5.39429
S9	m	PND14	8.72535
S6	m	PND7	2.4398
S9	m	PND1	1.56628
S8	m	PND7	13.826
S4	f	PMW32	7.07444
S3	f	PMW30	4.44335
S1	m	PND7	6.28508
S9	m	PMW30	4.40837
S4	f	PND1	3.58197
S6	m	PND3	1.90523
S2	f	PND14	1.33784
S8	m	PMW32	7.61579
S5	m	PND1	1.15938
S1	m	PND3	4.12961
S4	f	PMW30	6.20173
S5	m	PND14	6.60896
S8	m	PMW30	11.83184
S9	m	PNW4	7.04228
S11	m	PMW32	8.02333
S12	f	PMW30	6.56809
S13	f	PND3	11.07562
S13	f	PND1	7.39891
S14	f	PND3	3.38908
S11	m	PMW30	6.03201
S15	m	PMW40	6.86076
S16	f	PMW30	7.18768
S13	f	PMW40	8.00358
S15	m	PND7	3.57
S16	f	PND7	3.06991
S14	f	PMW36	7.04536
S13	f	PMW36	7.01139
S17	m	PMW30	4.09776
S13	f	PMW30	6.43243
S17	m	PND7	2.71147
S18	f	PND7	4.76409
S13	f	PMW32	6.12253
S18	f	PNW4	4.49456
S18	f	PMW32	5.05779
S11	m	PND1	4.45586
S14	f	PMW32	6.7943
S17	m	PMW32	5.6692
S11	m	PND14	4.52416
S16	f	PMW36	7.88936
S15	m	PND1	3.59733
S18	f	PND1	3.03437
S11	m	PMW40	14.4454
S17	m	PMW36	10.52392
S14	f	PMW30	6.34692
S19	m	PMW40	9.53035
S12	f	PND1	3.56927
S19	m	PND1	2.88659
S20	f	PMW40	4.12187
S20	f	PMW32	4.84235
S18	f	PND14	4.22648
S21	m	PND14	4.99422
S11	m	PMW36	10.89171
S19	m	PMW32	6.03623
S18	f	PMW36	4.46885
S14	f	PNW4	6.24956
S16	f	PMW32	8.46941
S13	f	PND7	13.79466
S17	m	PMW40	13.33358
S20	f	PND1	6.10861
S12	f	PND3	3.26014
S18	f	PND3	4.18203
S17	m	PND14	3.04435
S15	m	PMW36	8.6469
S12	f	PND14	5.00564
S16	f	PMW40	14.37699
S11	m	PND7	3.65111
S16	f	PND1	2.90934
S20	f	PMW30	3.38073
S19	m	PND3	3.63103
S15	m	PMW32	6.41895
S12	f	PND7	3.60783
S21	m	PND7	4.24402
S20	f	PMW36	5.31627
S19	m	PND7	2.93642
S15	m	PND14	5.11913
S20	f	PND14	4.01187
S15	m	PND3	5.63347
S12	f	PMW32	7.32155
S16	f	PND3	6.60008
S11	m	PND3	2.75024
S17	m	PND3	4.20219
S20	f	PND7	4.07874
S16	f	PND14	5.32591
S14	f	PMW40	5.69924
S13	f	PND14	13.45547
S14	f	PND7	3.62464
S18	f	PMW40	6.06045
S14	f	PND14	4.15657
S14	f	PND1	3.22385
S20	f	PND3	5.10261
S13	f	PNW4	8.61287
S19	m	PND14	4.25851
S21	m	PND1	4.55937
S21	m	PND3	3.76736
S22	m	PMW30	2.96179
S23	f	PMW40	12.35285
S24	m	PMW36	10.65022
S25	m	PMW30	4.36866
S22	m	PMW36	10.49472
S26	m	PMW32	5.0811
S27	m	PMW30	7.79851
S22	m	PND14	3.65927
S28	f	PND1	0.57966
S24	m	PND7	3.64593
S27	m	PMW40	9.39158
S28	f	PND3	1.03698
S24	m	PND14	3.08733
S26	m	PND3	5.04999
S26	m	PND1	0.75463
S26	m	PMW40	6.73838
S23	f	PND7	8.73875
S29	m	PMW40	7.29258
S27	m	PMW36	11.14395
S30	f	PMW36	4.94289
S30	f	PND1	3.45953
S28	f	PND7	3.85071
S25	m	PND7	2.38076
S30	f	PMW40	13.47008
S22	m	PND3	1.52463
S25	m	PND14	2.81242
S26	m	PNW4	5.04656
S24	m	PMW40	8.75648
S29	m	PND7	5.76002
S31	f	PND3	1.85948
S23	f	PND1	10.90776
S27	m	PND14	5.50992
S25	m	PND1	1.08761
S27	m	PNW4	10.67249
S29	m	PND14	10.80692
S25	m	PMW36	8.35834
S29	m	PMW32	7.52503
S28	f	PMW30	4.00269
S30	f	PND3	6.14573
S26	m	PND14	3.56516
S31	f	PMW32	4.73303
S24	m	PMW30	5.52165
S24	m	PMW32	4.20179
S25	m	PMW32	4.43971
S31	f	PMW40	5.13778
S28	f	PMW32	3.50832
S27	m	PND7	5.99765
S23	f	PNW4	6.16345
S27	m	PMW32	12.21147
S23	f	PMW36	10.37212
S26	m	PMW36	4.04999
S22	m	PND1	2.34793
S27	m	PND1	1.8810500000000001
S23	f	PND3	9.25232
S31	f	PND7	1.50881
S29	m	PMW30	6.82063
S29	m	PNW4	9.92657
S31	f	PND14	3.4975
S24	m	PND1	1.15695
S29	m	PND1	0.17797
S29	m	PND3	7.67523
S22	m	PMW32	8.86882
S31	f	PND1	2.8858
S30	f	PMW32	6.69972
S30	f	PND7	10.0279
S29	m	PMW36	6.5704
S30	f	PND14	5.88731
S24	m	PND3	6.38246
S22	m	PMW40	12.45169
S28	f	PMW36	3.28352
S25	m	PND3	4.70533
S27	m	PND3	3.16244
S30	f	PNW4	3.1028
S26	m	PND7	2.41727
S28	f	PMW40	4.28637
S30	f	PMW30	6.37317
S26	m	PMW30	5.00564
S23	f	PND14	3.75771
S23	f	PMW30	10.34733
S32	m	PMW40	6.26724
S33	f	PMW32	6.00498
S34	m	PND14	2.15194
S34	m	PND7	3.38942
S34	m	PMW30	4.87945
S35	m	PND7	11.12305
S36	f	PMW32	6.4611
S36	f	PND14	10.33577
S37	m	PND3	2.73038
S33	f	PMW36	5.40091
S38	m	PMW40	7.08733
S39	f	PND14	6.39604
S40	f	PND3	5.24993
S38	m	PND7	2.62548
S36	f	PMW30	4.85957
S36	f	PMW36	5.25053
S38	m	PND3	1.92388
S41	m	PND1	3.1765
S37	m	PNW4	11.56928
S34	m	PMW32	4.7365
S34	m	PND3	3.81704
S37	m	PMW30	6.56339
S38	m	PND14	3.38874
S37	m	PMW32	5.2627
S40	f	PND1	2.74928
S39	f	PMW30	3.89714
S41	m	PMW36	7.39464
S40	f	PMW36	11.37487
S33	f	PND1	2.28945
S32	m	PMW36	2.4145
S34	m	PMW40	3.6746
S36	f	PND1	0.71852
S34	m	PMW36	5.62547
S32	m	PND14	2.37935
S35	m	PND3	9.77104
S33	f	PMW40	5.49927
S38	m	PMW32	5.63633
S33	f	PMW30	5.00564
S39	f	PMW32	4.10874
S37	m	PND1	2.45534
S36	f	PND3	4.11109
S39	f	PMW40	4.55234
S34	m	PND1	3.17047
S38	m	PND1	3.47526
S37	m	PND7	5.61313
S39	f	PMW36	4.27526
S37	m	PMW36	5.95282
S32	m	PMW32	4.48095
S34	m	PNW4	6.38339
S37	m	PND14	10.13613
S35	m	PND1	2.64677
S41	m	PND7	7.36819
S33	f	PNW4	8.85256
S32	m	PMW30	3.42395
S32	m	PND1	1.38293
S38	m	PMW30	6.05407
S41	m	PMW32	10.0302
S35	m	PMW36	4.97554
S41	m	PND3	3.73461
S36	f	PNW4	8.99493
S39	f	PND3	5.33236
S35	m	PMW40	4.48139
S41	m	PMW30	12.31669
S36	f	PND7	7.50192
S35	m	PND14	6.89355
S33	f	PND3	3.43309
S32	m	PND7	1.89661
S39	f	PND1	3.34017
S33	f	PND14	7.8262
S32	m	PND3	3.13896
S38	m	PMW36	6.01519
S40	f	PMW30	10.17492
S39	f	PND7	8.496
S39	f	PNW4	2.65063
S40	f	PND14	4.23343
S35	m	PMW32	5.68968
S36	f	PMW40	10.84783
S33	f	PND7	5.05913
S42	m	PND14	2.88639
S43	m	PMW36	8.04884
S44	f	PND7	4.05953
S45	m	PMW36	4.57784
S46	m	PMW32	5.4877
S47	f	PND14	9.78182
S48	m	PND3	4.12707
S44	f	PND14	6.84967
S43	m	PND14	9.76925
S49	f	PND1	2.10121
S42	m	PMW30	2.53985
S50	m	PND3	11.64508
S50	m	PND7	7.27134
S48	m	PMW30	3.98405
S49	f	PMW32	4.88535
S43	m	PND1	5.74266
S51	m	PND3	4.68109
S45	m	PND1	3.61403
S42	m	PND7	3.60913
S50	m	PND14	4.59321
S44	f	PMW30	7.70966
S51	m	PND14	6.56312
S43	m	PND7	7.37978
S45	m	PMW40	3.48371
S51	m	PMW40	5.37576
S47	f	PNW4	5.63486
S42	m	PND1	2.93048
S46	m	PMW30	6.14807
S48	m	PMW32	6.08813
S43	m	PND3	4.09635
S42	m	PMW36	9.13268
S44	f	PMW36	5.49237
S45	m	PMW32	4.34168
S50	m	PMW32	6.38972
S50	m	PMW36	5.29536
S43	m	PMW32	9.34611
S44	f	PND1	3.46023
S42	m	PMW32	5.37873
S46	m	PMW36	4.51392
S45	m	PNW4	6.79608
S51	m	PND7	4.64454
S48	m	PMW40	11.82309
S44	f	PMW32	6.89766
S47	f	PMW36	7.03879
S50	m	PNW4	7.51392
S45	m	PMW30	4.45987
S42	m	PND3	4.89368
S47	f	PMW32	5.29364
S45	m	PND3	2.6203
S46	m	PND1	2.40091
S51	m	PMW36	5.18357
S45	m	PND7	3.21984
S47	f	PMW30	6.169
S48	m	PND7	3.61918
S51	m	PND1	2.46963
S49	f	PND3	4.19602
S47	f	PND3	3.82014
S47	f	PMW40	5.89006
S51	m	PMW32	4.77198
S44	f	PMW40	12.58254
S48	m	PND1	1.95322
S50	m	PMW30	5.22991
S50	m	PMW40	7.46598
S43	m	PMW30	10.64144
S46	m	PND14	4.97232
S48	m	PMW36	12.78076
S47	f	PND7	5.5816
S46	m	PND3	4.07067
S44	f	PND3	3.05134
S49	f	PMW30	4.38767
S49	f	PMW36	6.59848
S46	m	PMW40	5.25966
S47	f	PND1	3.0224
S43	m	PMW40	6.94614
S50	m	PND1	4.82745
S49	f	PND14	3.60101
S51	m	PMW30	5.6471
S44	f	PNW4	9.94011
S52	m	PND3	4.81618
S53	m	PNW4	4.67545
S54	m	PMW36	5.90322
S55	f	PND3	4.11044
S56	m	PND3	9.08
S52	m	PND7	7.53194
S53	m	PND1	0.74043
S56	m	PND7	9.3201
S55	f	PMW30	4.50097
S54	m	PND1	1.85438
S52	m	PMW32	8.69496
S57	m	PND3	6.77528
S58	f	PND3	2.4882
S58	f	PMW36	5.22553
S59	f	PND1	1.60838
S52	m	PMW36	7.99347
S56	m	PMW32	5.58667
S52	m	PND14	2.73892
S56	m	PND14	7.94475
S55	f	PND14	4.03359
S60	m	PND3	7.9942
S61	m	PMW36	10.88235
S53	m	PND3	3.01123
S62	f	PMW32	6.58412
S53	m	PMW30	2.56036
S54	m	PMW40	4.79769
S55	f	PND1	1.5891
S60	m	PNW4	7.64552
S58	f	PND1	2.69337
S62	f	PMW36	7.27229
S56	m	PND1	3.2856900000000002
S58	f	PMW32	4.31739
S57	m	PMW40	5.13529
S57	m	PMW32	5.97346
S60	m	PND14	8.78927
S57	m	PNW4	5.05973
S56	m	PMW36	11.71164
S59	f	PND3	6.97303
S59	f	PND7	4.34583
S52	m	PNW4	7.49307
S54	m	PMW30	5.60302
S61	m	PND1	0.86254
S57	m	PND14	4.30304
S55	f	PMW32	4.71279
S56	m	PNW4	5.93671
S54	m	PND7	2.6673
S58	f	PMW40	5.80361
S61	m	PND3	4.95156
S60	m	PMW36	5.32646
S55	f	PND7	4.34181
S62	f	PND1	9.87527
S52	m	PMW40	8.66923
S53	m	PMW36	7.1475
S53	m	PMW40	6.5709
S57	m	PMW30	2.43477
S61	m	PMW30	6.77465
S53	m	PND7	2.3875
S52	m	PND1	4.00621
S53	m	PND14	3.07705
S62	f	PND7	4.2935
S54	m	PNW4	12.9059
S54	m	PMW32	6.82249
S60	m	PND7	11.6845
S60	m	PND1	4.00718
S56	m	PMW40	5.51086
S57	m	PND7	3.86968
S54	m	PND3	4.18548
S52	m	PMW30	6.45365
S60	m	PMW30	7.54843
S62	f	PND3	7.19626
S55	f	PMW40	4.60476
S58	f	PND7	4.42142
S54	m	PND14	0.759
S58	f	PND14	4.87836
S57	m	PND1	1.94213
S61	m	PNW4	6.33914
S55	f	PMW36	4.5382
S61	m	PMW32	10.84897
S62	f	PMW40	6.55332
S56	m	PMW30	3.36745
S63	f	PND14	2.60978
S64	f	PMW36	4.87295
S65	m	PND1	0.70551
S66	m	PND14	6.62136
S67	m	PMW32	6.37177
S68	m	PND1	0.73799
S67	m	PND3	1.42658
S65	m	PMW32	8.22393
S65	m	PNW4	7.0308
S68	m	PNW4	4.05276
S69	f	PND3	3.17046
S68	m	PMW32	4.22513
S67	m	PMW30	4.70206
S65	m	PMW36	6.71739
S70	m	PND7	4.04649
S61	m	PND14	1.23136
S67	m	PND14	3.95244
S64	f	PMW30	8.61431
S71	m	PMW30	12.44561
S66	m	PMW30	4.86765
S72	f	PND7	5.01393
S73	m	PND1	1.56704
S63	f	PND1	0.94379
S72	f	PMW36	8.07737
S63	f	PMW30	6.41447
S67	m	PND1	3.70664
S65	m	PND3	6.54578
S63	f	PMW32	6.89947
S64	f	PMW32	7.91383
S70	m	PMW40	6.23206
S67	m	PND7	0.89184
S63	f	PMW36	5.09826
S73	m	PMW30	9.61376
S68	m	PND14	4.1497
S71	m	PND1	1.1586
S63	f	PND3	2.44516
S72	f	PND14	9.50806
S70	m	PMW30	4.30222
S72	f	PND3	1.18063
S69	f	PND1	1.54903
S68	m	PND3	10.72952
S70	m	PND3	2.68797
S71	m	PND14	5.97349
S73	m	PNW4	7.46299
S65	m	PND7	3.719
S66	m	PMW32	5.16043
S70	m	PND1	4.1634
S64	f	PND3	5.29877
S71	m	PMW32	12.07986
S66	m	PND1	3.84354
S71	m	PND3	3.1543
S68	m	PMW40	9.30111
S67	m	PMW36	5.22108
S72	f	PND1	2.55256
S65	m	PMW40	9.99786
S71	m	PMW40	5.22748
S73	m	PMW36	13.00852
S65	m	PND14	1.42863
S69	f	PND7	8.86113
S70	m	PMW36	8.1785
S66	m	PND3	1.93391
S73	m	PND14	11.26814
S68	m	PND7	4.95036
S68	m	PMW30	4.82215
S63	f	PMW40	6.08441
S69	f	PMW36	4.94053
S64	f	PND7	3.9801
S73	m	PND3	8.5145
S68	m	PMW36	6.04536
S66	m	PMW40	4.99735
S67	m	PMW40	6.79418
S73	m	PND7	11.53093
S69	f	PND14	7.9582
S71	m	PND7	6.58824
S63	f	PND7	1.38172
S64	f	PND1	1.74573
S70	m	PMW32	5.62066
S73	m	PMW32	9.4584
S72	f	PNW4	6.66361
S70	m	PND14	4.52785
S65	m	PMW30	10.17266
S74	m	PNW4	2.57898
S75	m	PND3	6.3462
S76	f	PND14	8.3764
S77	f	PND7	1.50987
S78	m	PND1	5.70671
S76	f	PND1	3.37207
S78	m	PND7	3.91031
S79	m	PND7	1.8326
S80	f	PNW4	8.36666
S78	m	PMW30	3.64274
S81	m	PND7	7.78798
S82	m	PND1	4.45444
S82	m	PMW36	8.65616
S78	m	PNW4	4.35767
S76	f	PMW32	6.2151
S74	m	PMW40	3.25179
S83	m	PMW40	10.02483
S82	m	PMW32	10.29611
S83	m	PND14	1.76323
S84	f	PMW36	4.59479
S76	f	PMW36	6.37245
S81	m	PND14	9.37857
S76	f	PMW30	8.60416
S77	f	PND14	3.47723
S80	f	PMW32	6.97854
S84	f	PMW40	4.44162
S75	m	PMW40	7.2314
S81	m	PNW4	7.06485
S74	m	PND3	2.82219
S84	f	PND1	3.15731
S81	m	PND1	6.65105
S83	m	PNW4	3.83952
S83	m	PMW30	4.90459
S74	m	PMW32	4.51186
S81	m	PMW40	7.14467
S82	m	PMW40	5.55893
S76	f	PND7	5.85226
S78	m	PND14	2.26247
S83	m	PND7	1.74343
S82	m	PMW30	10.02322
S77	f	PND1	4.37705
S74	m	PND7	2.96923
S83	m	PND1	2.56679
S83	m	PND3	2.62004
S75	m	PMW32	11.72942
S81	m	PMW32	5.64254
S80	f	PND14	11.15252
S79	m	PMW32	11.86689
S74	m	PMW36	3.5288
S77	f	PMW40	9.7998
S75	m	PMW36	7.6868
S83	m	PMW36	6.84877
S77	f	PND3	3.2033
S74	m	PND1	2.89877
S76	f	PNW4	7.4799
S80	f	PMW40	7.55136
S83	m	PMW32	6.00794
S77	f	PMW36	4.64263
S79	m	PND1	2.51543
S84	f	PND14	6.32313
S84	f	PNW4	3.07472
S80	f	PMW36	5.95742
S78	m	PND3	3.95198
S81	m	PMW36	5.13824
S82	m	PND14	11.64679
S74	m	PMW30	4.36956
S77	f	PMW32	4.1775
S81	m	PND3	9.16246
S84	f	PMW32	3.70178
S75	m	PND14	12.14003
S79	m	PND3	5.09389
S82	m	PND3	9.81197
S84	f	PMW30	4.9174
S82	m	PND7	9.65721
S79	m	PMW30	7.94543
S80	f	PND3	3.2119
S80	f	PND1	2.5315
S84	f	PND3	4.27355
S79	m	PND14	4.18449
S75	m	PMW30	10.24648
S84	f	PND7	2.6871
S80	f	PND7	4.50623
S85	f	PMW40	14.07757
S86	f	PND1	4.64848
S86	f	PND14	4.99995
S87	m	PMW32	4.50145
S88	m	PND7	6.52148
S85	f	PMW36	9.17495
S87	m	PND3	4.64041
S89	f	PNW4	2.85885
S89	f	PND1	3.785
S85	f	PND1	4.11485
S90	m	PND7	2.74954
S91	m	PMW36	6.4975
S86	f	PND7	3.07683
S87	m	PND1	2.75457
S92	m	PND14	4.49535
S87	m	PND7	3.98595
S91	m	PND1	2.41751
S85	f	PND7	2.8847
S93	f	PND14	7.01964
S91	m	PND7	4.42976
S94	m	PND1	3.22869
S94	m	PND14	8.96633
S87	m	PMW36	5.36084
S87	m	PND14	6.44347
S94	m	PMW36	6.37923
S95	f	PND7	5.45317
S86	f	PMW40	6.18479
S94	m	PMW32	5.96354
S88	m	PMW40	5.72203
S92	m	PND1	2.59213
S86	f	PMW36	6.78027
S88	m	PND3	6.98209
S90	m	PND1	3.79511
S93	f	PND1	2.46201
S91	m	PND14	6.91061
S94	m	PMW40	5.01134
S96	f	PND14	5.89725
S85	f	PMW30	9.23616
S90	m	PND3	4.60212
S87	m	PMW40	4.66794
S96	f	PMW36	6.51547
S89	f	PND3	4.5631
S88	m	PND1	3.04809
S85	f	PMW32	8.95247
S91	m	PMW40	12.34194
S90	m	PND14	3.5205
S92	m	PND7	2.4973
S93	f	PMW36	4.78936
S89	f	PMW32	5.77531
S93	f	PMW30	4.34223
S89	f	PND7	5.30284
S90	m	PMW36	11.00022
S88	m	PND14	10.48734
S93	f	PND3	2.8182
S89	f	PMW40	7.56489
S90	m	PMW32	8.32132
S85	f	PND3	3.65444
S96	f	PND7	3.04799
S91	m	PMW30	10.7099
S95	f	PND3	4.06688
S92	m	PMW30	8.52997
S94	m	PND3	3.49399
S92	m	PND3	2.84087
S93	f	PNW4	4.8753
S93	f	PND7	6.41269
S96	f	PND1	3.17446
S95	f	PND1	3.03615
S93	f	PMW32	4.28947
S91	m	PMW32	10.41556
S96	f	PMW32	6.50177
S94	m	PMW30	7.29859
S86	f	PND3	4.32063
S90	m	PMW40	14.32166
S88	m	PMW32	5.9103
S87	m	PMW30	3.55877
S94	m	PND7	3.3767
S92	m	PMW36	13.86672
S96	f	PMW30	5.35499
S86	f	PMW32	8.82476
S89	f	PMW36	8.43665
S85	f	PND14	5.90751
S92	m	PMW32	8.79174
S89	f	PND14	4.67598
S97	f	PMW36	8.44286
S98	m	PND14	11.67023
S99	f	PND3	3.06705
S100	f	PND3	3.93401
S97	f	PND14	4.77471
S101	m	PMW30	11.52875
S102	m	PMW40	6.128
S103	m	PND14	9.14622
S101	m	PND7	11.09846
S104	m	PND3	3.23618
S105	m	PMW30	6.11476
S105	m	PND7	3.72531
S98	m	PMW40	4.51747
S105	m	PND14	4.5804
S104	m	PND7	3.61141
S106	f	PND1	3.80054
S104	m	PND1	3.02509
S104	m	PMW30	3.45121
S103	m	PMW30	9.145
S99	f	PND14	5.03147
S98	m	PMW30	4.16233
S103	m	PMW40	5.84469
S102	m	PMW30	5.33493
S98	m	PND3	4.1678
S99	f	PND7	4.97981
S100	f	PMW30	9.91163
S103	m	PND3	6.31821
S105	m	PND1	3.75936
S104	m	PMW32	4.88815
S97	f	PMW30	7.74388
S97	f	PMW32	9.8054
S102	m	PND1	4.87585
S106	f	PND7	3.7897
S103	m	PMW32	8.44453
S105	m	PND3	3.7156
S105	m	PMW36	10.67763
S102	m	PND7	3.56856
S107	f	PMW32	5.15017
S101	m	PND14	15.41135
S108	f	PMW40	8.70164
S106	f	PND3	4.75559
S99	f	PMW30	11.1042
S98	m	PND7	3.85262
S102	m	PMW32	7.06871
S108	f	PMW36	7.44637
S108	f	PND14	3.43164
S97	f	PND3	3.44431
S98	m	PND1	5.89861
S104	m	PMW36	4.00634
S100	f	PMW32	8.38757
S99	f	PNW4	7.05233
S108	f	PNW4	12.36776
S99	f	PMW40	13.82983
S99	f	PMW32	7.41341
S103	m	PND1	4.86312
S108	f	PND1	4.79372
S99	f	PMW36	11.47612
S100	f	PND7	4.91322
S102	m	PND3	4.22687
S105	m	PMW40	8.83507
S97	f	PMW40	14.65774
S102	m	PMW36	6.33911
S99	f	PND1	4.04016
S98	m	PMW36	4.96265
S100	f	PND14	5.9631
S108	f	PND7	8.20962
S104	m	PND14	3.21117
S105	m	PMW32	7.46658
S102	m	PND14	3.79408
S106	f	PND14	5.21787
S108	f	PND3	8.71465
S107	f	PND7	4.12491
S98	m	PNW4	4.8976
S107	f	PND1	3.55262
S101	m	PND1	4.39748
S100	f	PND1	6.94522
S97	f	PND1	3.90016
S109	f	PND7	4.63932
S110	m	PND1	1.32245
S110	m	PMW32	5.78899
S109	f	PMW36	8.7728
S111	m	PMW40	11.78833
S111	m	PMW36	6.81835
S112	m	PMW40	12.37449
S109	f	PND1	3.74999
S111	m	PND1	2.52113
S113	f	PNW4	3.22054
S110	m	PND7	2.06456
S110	m	PMW30	3.68242
S114	f	PMW40	6.12286
S110	m	PND3	2.68385
S115	f	PND1	4.93256
S114	f	PND1	1.86669
S116	f	PMW30	5.17246
S114	f	PMW36	6.45264
S110	m	PND14	4.15438
S117	f	PNW4	11.47007
S115	f	PMW30	6.01264
S114	f	PND7	3.01388
S117	f	PMW40	8.59682
S117	f	PMW32	10.91386
S110	m	PMW40	8.08735
S115	f	PND14	12.4631
S116	f	PMW40	5.62148
S112	m	PMW32	4.48286
S113	f	PMW32	5.41381
S117	f	PND14	4.95227
S118	f	PMW32	4.47767
S118	f	PND14	3.50267
S116	f	PND1	2.72242
S114	f	PMW32	6.41599
S115	f	PND3	9.86534
S109	f	PMW32	6.63268
S117	f	PMW30	12.22667
S115	f	PNW4	5.49431
S116	f	PMW36	8.28746
S114	f	PND14	4.69205
S112	m	PMW36	5.27679
S114	f	PMW30	6.83886
S113	f	PND1	3.74351
S111	m	PMW32	5.05901
S115	f	PMW40	5.17239
S112	m	PND1	1.81593
S118	f	PND1	4.82864
S113	f	PMW40	4.63222
S116	f	PND3	2.40885
S116	f	PND7	2.88816
S111	m	PND3	3.47771
S112	m	PND7	1.3648
S114	f	PND3	2.27723
S118	f	PMW36	5.6221
S113	f	PND3	6.2788
S117	f	PND7	9.93778
S116	f	PND14	4.8915
S113	f	PMW30	8.34277
S117	f	PND3	6.25007
S114	f	PNW4	5.33775
S112	m	PND3	2.86895
S113	f	PND7	11.16316
S113	f	PND14	9.12188
S117	f	PMW36	9.01919
S118	f	PMW30	2.74887
S109	f	PND14	4.906
S115	f	PND7	12.14261
S110	m	PMW36	11.43795
S118	f	PND7	4.33711
S112	m	PND14	2.44547
S109	f	PND3	2.85211
S109	f	PMW30	6.05306
S115	f	PMW36	5.72128
S113	f	PMW36	4.18862
S118	f	PND3	5.88861
S117	f	PND1	3.43897
S115	f	PMW32	4.72287
S111	m	PND7	7.39413
S119	m	PND14	3.57061
S120	m	PND14	4.56334
S119	m	PMW32	4.82862
S121	m	PND3	3.12384
S121	m	PMW36	6.9767
S121	m	PMW32	6.93379
S122	m	PND3	2.72609
S123	m	PMW30	7.34633
S124	m	PND7	12.35368
S123	m	PND7	4.41649
S123	m	PND14	5.10346
S120	m	PND1	2.7394
S125	m	PND14	6.85959
S123	m	PMW36	5.70444
S126	f	PND14	3.29108
S120	m	PMW36	6.59983
S122	m	PMW40	10.3271
S121	m	PMW40	5.86208
S122	m	PND7	2.89179
S127	m	PND1	3.52385
S128	f	PMW36	4.92192
S123	m	PND3	2.41195
S119	m	PND7	2.63298
S125	m	PMW40	10.15965
S120	m	PND7	2.55382
S128	f	PMW30	5.02426
S129	f	PND3	3.80345
S121	m	PMW30	6.18397
S123	m	PMW40	7.33476
S121	m	PND7	7.23218
S125	m	PMW32	9.11981
S121	m	PND14	4.21406
S128	f	PND7	7.33774
S127	m	PND14	4.32736
S126	f	PMW40	7.19952
S126	f	PND1	3.94118
S124	m	PND3	2.34148
S124	m	PMW40	11.22794
S128	f	PMW40	5.28887
S119	m	PMW36	7.59203
S129	f	PMW32	5.62383
S120	m	PND3	4.20209
S124	m	PMW30	10.18347
S129	f	PND1	2.65613
S126	f	PMW36	6.94736
S122	m	PMW32	4.94824
S128	f	PMW32	5.47465
S128	f	PND14	5.57414
S124	m	PMW36	8.84798
S120	m	PMW30	3.92862
S120	m	PMW32	5.96134
S119	m	PMW30	3.99062
S124	m	PNW4	11.92234
S126	f	PMW30	4.28407
S127	m	PND7	3.17563
S123	m	PND1	5.32718
S128	f	PND3	5.24156
S121	m	PND1	2.73553
S125	m	PND1	3.26968
S124	m	PMW32	11.5888
S125	m	PND3	2.58118
S124	m	PND14	15.01103
S123	m	PMW32	9.32264
S121	m	PNW4	4.72405
S128	f	PND1	3.07307
S123	m	PNW4	4.11645
S125	m	PND7	3.57644
S122	m	PMW36	6.05844
S125	m	PMW30	4.98703
S122	m	PND14	3.58319
S129	f	PMW30	4.81656
S127	m	PND3	4.7512
S127	m	PMW36	6.72382
S126	f	PND7	7.09063
S126	f	PNW4	7.01118
S125	m	PMW36	5.64381
S129	f	PMW40	12.85337
S122	m	PND1	3.49784
S130	m	PMW40	13.17359
S131	f	PND1	1.24616
S130	m	PND14	6.44667
S132	f	PND3	4.0702
S133	f	PMW36	4.59088
S132	f	PNW4	4.53154
S134	m	PMW36	8.77998
S135	m	PND3	3.7083
S134	m	PND3	2.14011
S136	m	PND3	6.68901
S131	f	PMW30	4.49513
S135	m	PNW4	3.75232
S134	m	PMW30	8.5949
S133	f	PNW4	2.96042
S136	m	PND1	1.78224
S134	m	PMW32	4.59093
S131	f	PMW40	13.12001
S137	m	PMW32	6.1699
S136	m	PMW32	7.85573
S130	m	PNW4	5.08716
S138	m	PND1	1.49875
S135	m	PND7	6.60014
S134	m	PND14	4.68724
S137	m	PMW36	4.49486
S135	m	PMW32	3.99524
S136	m	PMW30	5.76888
S133	f	PND7	5.00249
S135	m	PND14	5.83136
S136	m	PND7	8.97157
S132	f	PND7	5.68718
S131	f	PND14	5.90697
S133	f	PND3	2.91987
S133	f	PMW40	13.49278
S137	m	PND3	3.41305
S139	m	PND3	5.5859
S135	m	PMW36	4.85649
S130	m	PND1	3.69631
S132	f	PMW30	5.1473
S135	m	PMW40	5.7093
S132	f	PND1	7.47687
S131	f	PND7	4.51228
S136	m	PMW36	13.07642
S134	m	PND7	2.85889
S131	f	PND3	5.43139
S137	m	PND14	8.11214
S132	f	PMW36	6.75173
S139	m	PND7	9.53529
S138	m	PMW32	3.92928
S132	f	PMW32	9.37093
S137	m	PMW30	6.49699
S133	f	PND14	5.21652
S130	m	PMW30	3.8487
S138	m	PND7	2.61999
S131	f	PNW4	8.41245
S138	m	PND14	1.79484
S130	m	PND3	8.03037
S134	m	PND1	1.65
S137	m	PND1	5.42912
S133	f	PND1	2.28228
S132	f	PMW40	8.10488
S131	f	PMW32	10.07731
S139	m	PND1	5.00879
S138	m	PND3	1.20637
S132	f	PND14	3.88265
S138	m	PMW40	3.74014
S130	m	PND7	6.10295
S134	m	PNW4	6.53461
S138	m	PMW36	3.4687
S135	m	PND1	2.97841
S130	m	PMW32	6.29682
S137	m	PMW40	9.79116
S135	m	PMW30	3.44829
S138	m	PMW30	2.49118
S133	f	PMW30	4.24614
S136	m	PND14	8.31254
S136	m	PNW4	6.97842
S136	m	PMW40	8.99025
S140	f	PND3	4.47957
S141	m	PND7	7.68913
S142	m	PMW40	4.71312
S143	m	PND3	4.05184
S143	m	PND14	3.26106
S144	f	PMW40	12.39594
S145	f	PMW36	5.84525
S144	f	PND1	3.4558
S146	f	PMW40	8.38841
S142	m	PND14	2.71154
S143	m	PMW36	13.04091
S147	m	PND1	3.17999
S144	f	PMW36	9.11187
S148	m	PMW36	4.5737
S143	m	PND7	3.14501
S146	f	PMW30	5.18248
S142	m	PND1	1.63977
S149	m	PND1	3.59831
S148	m	PMW32	8.60201
S146	f	PNW4	5.33764
S140	f	PMW32	5.78475
S146	f	PMW36	5.69631
S147	m	PMW32	14.41281
S145	f	PMW40	5.35949
S145	f	PMW30	4.66235
S149	m	PND14	4.52126
S142	m	PMW32	4.90773
S149	m	PND7	8.20902
S146	f	PND7	3.44269
S149	m	PNW4	3.44102
S148	m	PND3	3.31417
S146	f	PND3	3.74111
S143	m	PMW30	5.41619
S143	m	PMW32	13.06891
S143	m	PMW40	13.41933
S148	m	PMW40	13.13724
S145	f	PND7	6.80774
S140	f	PND7	3.37105
S147	m	PND3	5.20076
S145	f	PND14	5.99293
S142	m	PND3	2.67926
S143	m	PNW4	6.25594
S144	f	PND14	4.60921
S140	f	PMW36	5.99845
S149	m	PMW30	6.35579
S147	m	PND7	4.64917
S143	m	PND1	3.06137
S141	m	PND3	2.62365
S141	m	PND14	9.70451
S145	f	PND1	2.84077
S144	f	PND7	8.47674
S140	f	PND14	2.9747
S146	f	PND14	4.32273
S142	m	PND7	3.5581
S146	f	PMW32	8.91266
S141	m	PND1	2.36249
S144	f	PNW4	9.36838
S147	m	PND14	9.05766
S140	f	PND1	2.78513
S149	m	PMW36	5.56581
S140	f	PMW30	5.33449
S142	m	PMW36	5.24504
S148	m	PND1	7.76211
S141	m	PMW30	4.55235
S145	f	PND3	4.71319
S149	m	PMW40	5.22345
S149	m	PMW32	4.85125
S149	m	PND3	11.76488
S148	m	PND7	2.52046
S140	f	PMW40	10.81316
S144	f	PND3	3.28261
S147	m	PMW30	5.10355
S145	f	PMW32	6.11747
S142	m	PMW30	3.9084
S144	f	PMW32	7.74883
S148	m	PND14	3.72213
S146	f	PND1	2.29048
S150	m	PND1	3.49478
S151	m	PMW36	5.54795
S152	m	PND1	1.67983
S151	m	PNW4	10.62767
S152	m	PMW30	7.05668
S153	m	PND3	1.70922
S154	f	PMW36	9.69346
S155	m	PND7	6.27955
S156	f	PND14	3.6492
S159	f	PND3	4.03596
S157	f	PND1	3.40834
S153	m	PMW32	4.54205
S152	m	PND3	8.5821
S157	f	PND7	3.53752
S156	f	PND3	1.82011
S158	m	PND14	3.53197
S155	m	PND3	6.58745
S151	m	PND3	5.90364
S154	f	PMW32	3.66544
S154	f	PND3	3.84731
S157	f	PMW40	3.97599
S157	f	PND3	6.11564
S154	f	PND14	8.86391
S153	m	PND7	1.76332
S159	f	PND7	5.72451
S159	f	PMW36	7.32245
S157	f	PNW4	4.69753
S154	f	PNW4	1.91947
S151	m	PMW30	4.40406
S160	m	PMW32	8.13454
S158	m	PNW4	6.41649
S150	m	PMW40	4.99617
S156	f	PMW40	13.04371
S160	m	PND3	3.40051
S160	m	PND7	7.58662
S157	f	PMW30	4.07215
S156	f	PNW4	9.97336
S158	m	PND7	3.98007
S153	m	PMW30	4.01665
S158	m	PMW40	5.01512
S150	m	PND3	2.92422
S152	m	PMW32	7.96885
S160	m	PMW40	12.97643
S156	f	PMW32	8.02269
S159	f	PMW30	4.0683
S153	m	PND1	1.7288
S160	m	PMW30	7.57912
S158	m	PND1	1.0694
S152	m	PMW36	5.27891
S156	f	PND7	7.20992
S154	f	PND7	7.99553
S160	m	PND14	3.97568
S155	m	PMW30	10.11186
S150	m	PMW30	2.50423
S156	f	PMW36	7.68631
S150	m	PMW32	3.71052
S155	m	PND14	10.12107
S150	m	PND14	3.98725
S153	m	PND14	1.39229
S158	m	PMW30	4.03389
S150	m	PND7	3.04435
S151	m	PND7	12.35316
S154	f	PMW30	7.90478
S160	m	PND1	0.8027
S159	f	PND1	3.8493
S151	m	PND14	12.08337
S154	f	PMW40	5.20568
S152	m	PND7	5.66847
S155	m	PND1	1.92407
S151	m	PMW32	4.66288
S155	m	PMW40	6.49722
S154	f	PND1	2.18819
S159	f	PMW32	5.35091
S158	m	PND3	3.59767
S157	f	PND14	6.87902
S159	f	PND14	5.42367
S156	f	PND1	4.61349
S158	m	PMW36	6.17756
S160	m	PNW4	5.1205
S161	m	PNW4	9.27695
S162	f	PND3	4.98329
S163	m	PMW30	3.84472
S164	m	PND14	2.32429
S165	m	PMW32	4.77238
S164	m	PMW32	5.85278
S166	m	PMW40	6.65891
S167	m	PND14	8.78559
S167	m	PMW36	6.63763
S168	m	PNW4	2.68293
S169	m	PND1	2.54709
S166	m	PND7	1.65096
S169	m	PNW4	3.97876
S162	f	PND14	9.01271
S170	m	PND1	1.11225
S171	f	PNW4	3.12338
S169	m	PND7	5.76618
S169	m	PMW32	4.74024
S165	m	PND3	6.13619
S164	m	PND3	2.27955
S166	m	PND1	1.99545
S161	m	PND1	5.58265
S170	m	PMW36	11.3952
S166	m	PND3	1.46485
S168	m	PND7	5.00564
S168	m	PMW36	13.55314
S170	m	PND3	1.14033
S167	m	PND7	1.39889
S164	m	PND7	1.77379
S167	m	PND1	1.88481
S165	m	PND1	2.16969
S171	f	PND14	2.08911
S166	m	PMW32	6.98528
S169	m	PMW30	4.5474
S164	m	PMW30	6.64864
S161	m	PMW36	7.5046
S167	m	PMW32	8.99428
S165	m	PND7	3.42257
S161	m	PMW32	11.27993
S161	m	PND7	7.75956
S161	m	PND3	10.62423
S168	m	PND14	6.22971
S168	m	PND1	1.02436
S161	m	PMW40	8.48248
S163	m	PMW32	4.68952
S164	m	PND1	1.78507
S163	m	PMW40	6.24988
S171	f	PMW32	7.42827
S171	f	PMW40	10.5324
S164	m	PMW40	4.44861
S166	m	PND14	5.01304
S171	f	PND3	7.07486
S162	f	PND1	0.6125
S165	m	PND14	2.37295
S162	f	PNW4	11.22112
S171	f	PND1	5.11452
S163	m	PND3	2.6709
S171	f	PMW36	8.0249
S163	m	PND14	3.66432
S163	m	PMW36	4.70864
S161	m	PND14	8.57058
S169	m	PMW36	5.91577
S171	f	PND7	9.75928
S167	m	PMW40	9.08503
S162	f	PND7	8.35353
S170	m	PND7	1.57843
S169	m	PND3	2.71059
S162	f	PMW36	6.61786
S163	m	PND7	3.08917
S168	m	PND3	5.45784
S171	f	PMW30	7.15143
S167	m	PND3	2.07721
S165	m	PMW30	2.3586
S169	m	PND14	4.47733
S169	m	PMW40	5.09213
S167	m	PMW30	11.16888
S163	m	PND1	3.28008
S168	m	PMW32	7.13189
S172	f	PMW30	8.77301
S173	f	PND7	1.00415
S174	m	PMW32	5.02755
S175	f	PND1	2.98123
S176	m	PMW32	5.10866
S177	f	PND1	4.92085
S178	f	PND1	7.80524
S179	f	PNW4	3.93335
S177	f	PND14	10.39899
S172	f	PND14	14.01415
S180	f	PMW30	6.90524
S176	m	PMW40	3.70304
S178	f	PMW32	5.24084
S177	f	PMW40	9.96788
S175	f	PMW40	4.2781
S180	f	PND3	4.5229
S179	f	PND3	8.26122
S179	f	PND14	3.10618
S181	m	PND14	5.24639
S172	f	PMW36	10.97733
S179	f	PMW36	11.15425
S178	f	PND3	2.88647
S172	f	PMW40	8.01944
S180	f	PMW32	6.21735
S173	f	PND1	1.81237
S179	f	PMW32	6.06222
S181	m	PMW40	4.78057
S178	f	PND7	3.35356
S182	f	PND7	5.27639
S179	f	PND1	3.82371
S173	f	PND14	5.26926
S179	f	PMW40	10.30987
S181	m	PMW36	5.37896
S177	f	PMW32	9.95931
S172	f	PND7	14.25925
S178	f	PMW36	6.28951
S173	f	PND3	2.7392
S181	m	PMW32	6.03268
S182	f	PND1	4.28188
S181	m	PND7	9.03685
S175	f	PMW30	9.88091
S175	f	PND14	1.15557
S177	f	PND3	8.2097
S182	f	PND3	4.90488
S176	m	PMW36	4.83077
S182	f	PND14	8.10756
S175	f	PND3	1.57765
S175	f	PNW4	3.15597
S176	m	PMW30	4.217
S175	f	PND7	1.54865
S182	f	PMW30	4.55879
S181	m	PND1	5.42842
S180	f	PNW4	13.02937
S182	f	PMW36	4.26196
S172	f	PMW32	10.67102
S176	m	PND14	3.03408
S174	m	PND7	3.30537
S179	f	PND7	7.69249
S180	f	PMW40	4.98374
S176	m	PND1	2.27993
S178	f	PND14	4.30805
S180	f	PND1	2.29862
S172	f	PND3	4.90467
S174	m	PND3	4.2026
S173	f	PMW30	5.79102
S176	m	PND7	1.85674
S178	f	PMW40	8.94972
S177	f	PMW36	8.99795
S177	f	PND7	12.81236
S174	m	PMW30	3.79772
S175	f	PMW32	7.88389
S176	m	PND3	3.08073
S172	f	PND1	3.514
S180	f	PND7	2.60686
S175	f	PMW36	6.1791
S178	f	PMW30	5.62281
S179	f	PMW30	4.25385
S174	m	PND1	1.81256
S173	f	PMW32	10.22712
S182	f	PMW32	4.36617

## Sheet: figure5
UMAP1	UMAP2	InfantID	Visit	PNA (days)	PMA (weeks)	GA (days)	Sex	Delivery mode
4.516181734938591	4.516181734938591	S104	PND1	0	26.71	187	1	2
4.457068361274439	4.457068361274439	S112	PND1	0	27.86	195	1	1
4.02373952961274	4.02373952961274	S25	PND1	0	26.29	184	1	1
4.378919086718863	4.378919086718863	S146	PND1	0	24.43	171	2	1
5.06218578968638	5.06218578968638	S172	PND1	0	26.14	183	2	2
5.154140030779581	5.154140030779581	S105	PND1	0	26.71	187	1	1
4.70655697629737	4.70655697629737	S57	PND1	0	24.14	169	1	2
4.461467459820849	4.461467459820849	S154	PND1	1	23.14	161	2	1
4.47921538499865	4.47921538499865	S56	PND1	1	23.14	161	1	1
4.323027554384923	4.323027554384923	S149	PND1	1	23.14	161	1	1
2.9301667879514692	2.9301667879514692	S1	PND1	1	25.14	175	1	2
4.529540833289957	4.529540833289957	S140	PND1	0	27.71	194	2	2
5.233172941082448	5.233172941082448	S176	PND1	0	27.29	191	1	1
3.9199915851394644	3.9199915851394644	S5	PND1	1	23.29	162	1	1
4.720805285382849	4.720805285382849	S23	PND1	1	24.43	170	2	2
4.422267939675923	4.422267939675923	S48	PND1	0	27.71	194	1	1
4.399230490308589	4.399230490308589	S68	PND1	0	24.29	170	1	2
3.6203495319125985	3.6203495319125985	S93	PND1	1	24.71	172	2	2
4.539318512622318	4.539318512622318	S160	PND1	1	24.14	168	1	2
3.713883681490528	3.713883681490528	S18	PND1	1	25.43	177	2	1
2.4287379462000978	2.4287379462000978	S42	PND1	1	27.29	190	1	2
4.495567672762805	4.495567672762805	S29	PND1	0	23.14	162	1	1
4.187676775595897	4.187676775595897	S136	PND1	1	23.14	161	1	1
4.310670918319996	4.310670918319996	S70	PND1	1	26.29	183	1	2
2.6343364826269284	2.6343364826269284	S139	PND1	1	24.57	171	1	1
2.8664375844802663	2.8664375844802663	S109	PND1	1	26.57	185	2	2
3.9049567407204533	3.9049567407204533	S88	PND1	1	26.29	183	1	2
4.215931331345598	4.215931331345598	S73	PND1	0	25	175	1	2
4.055929075052989	4.055929075052989	S159	PND1	2	25.86	179	2	1
4.497449914742604	4.497449914742604	S65	PND1	0	23.86	167	1	1
4.26148951143119	4.26148951143119	S127	PND1	0	26.43	185	1	1
4.294943090689721	4.294943090689721	S106	PND1	0	26.43	185	2	2
3.58389824767244	3.58389824767244	S20	PND1	1	27.29	190	2	2
4.180804249820512	4.180804249820512	S138	PND1	1	27.43	191	1	2
4.391711538431845	4.391711538431845	S52	PND1	1	25.43	177	1	2
3.700323332829598	3.700323332829598	S116	PND1	1	26.29	183	2	1
4.416532789989621	4.416532789989621	S92	PND1	1	26.29	183	1	2
5.112633833694617	5.112633833694617	S113	PND1	0	24	168	2	2
3.6045072036999786	3.6045072036999786	S87	PND1	1	26.71	186	1	2
3.4376105442066356	3.4376105442066356	S96	PND1	1	26.14	182	2	2
2.360425526436442	2.360425526436442	S13	PND1	0	24	168	2	2
4.057939683802492	4.057939683802492	S58	PND1	0	27.86	195	2	2
4.580029097447283	4.580029097447283	S120	PND1	1	25.86	180	1	1
4.112388302664711	4.112388302664711	S170	PND1	1	27.29	190	1	2
4.378774284956641	4.378774284956641	S142	PND1	0	26	182	1	2
2.8143025024855848	2.8143025024855848	S101	PND1	1	26.43	184	1	2
2.8548006810058535	2.8548006810058535	S97	PND1	0	26.43	185	2	1
4.234940810133972	4.234940810133972	S26	PND1	1	24.71	172	1	1
4.1879089307194555	4.1879089307194555	S46	PND1	2	26	180	1	2
4.465323574974493	4.465323574974493	S90	PND1	1	26	181	1	2
4.47221143640186	4.47221143640186	S158	PND1	0	25.14	176	1	2
4.415200815905113	4.415200815905113	S53	PND1	0	25.14	176	1	2
4.362545155198367	4.362545155198367	S24	PND1	0	26.29	184	1	1
4.494803600432595	4.494803600432595	S135	PND1	1	24.14	168	1	1
4.641332340343688	4.641332340343688	S50	PND1	1	24.14	168	1	1
4.244338339172259	4.244338339172259	S39	PND1	1	25	174	2	2
4.651849376284602	4.651849376284602	S36	PND1	0	24.14	169	2	1
3.88205016521354	3.88205016521354	S130	PND1	1	23	160	1	1
4.584765518005651	4.584765518005651	S156	PND1	1	23.14	161	2	1
4.516287855624343	4.516287855624343	S171	PND1	1	23.14	161	2	1
4.15069135909421	4.15069135909421	S33	PND1	1	22.71	158	2	1
4.898613226968136	4.898613226968136	S86	PND1	1	27.86	194	2	2
4.333367774908932	4.333367774908932	S99	PND1	1	25	174	2	2
4.727026091392462	4.727026091392462	S7	PND1	0	27	189	2	1
1.169985983609337	1.169985983609337	S155	PND1	1	26.57	185	1	2
5.079555883486479	5.079555883486479	S40	PND1	0	27.86	195	2	2
-2.266517848671169	-2.266517848671169	S100	PND1	1	27.57	192	2	2
3.0117433409543257	3.0117433409543257	S79	PND1	1	27.57	192	1	2
1.3125974687350939	1.3125974687350939	S157	PND1	1	25	174	2	2
1.1626407089546882	1.1626407089546882	S131	PND1	1	24.14	168	2	1
3.8775394329528154	3.8775394329528154	S168	PND1	0	25.14	176	1	2
2.5831056938948875	2.5831056938948875	S9	PND1	0	24.43	171	1	2
5.1666166606397415	5.1666166606397415	S59	PND1	1	24.71	172	2	2
4.10207291357311	4.10207291357311	S19	PND1	1	27.71	193	1	1
1.314850968129175	1.314850968129175	S22	PND1	2	25.86	179	1	2
1.1874099928352286	1.1874099928352286	S64	PND1	1	26.57	185	2	2
1.733229033235017	1.733229033235017	S137	PND1	1	27	188	1	2
4.8927380565353	4.8927380565353	S71	PND1	0	25.86	181	1	2
4.8517921633246655	4.8517921633246655	S10	PND1	1	26.57	185	2	2
2.5925532634462356	2.5925532634462356	S164	PND1	2	26.71	185	1	1
4.839945155699226	4.839945155699226	S69	PND1	0	27.29	191	2	2
5.055997382401497	5.055997382401497	S66	PND1	1	24.86	173	1	2
4.236452535495441	4.236452535495441	S103	PND1	2	25.43	176	1	2
3.8367690005130504	3.8367690005130504	S141	PND1	0	24.86	174	1	1
3.9088223460755405	3.9088223460755405	S129	PND1	0	27.57	193	2	1
3.672205289125838	3.672205289125838	S107	PND1	1	27.71	193	2	1
4.819318498162825	4.819318498162825	S118	PND1	2	27.29	189	2	2
4.100408116489355	4.100408116489355	S180	PND1	2	24.86	172	2	2
4.2494896945446525	4.2494896945446525	S21	PND1	2	28	194	1	2
4.170420720688343	4.170420720688343	S74	PND1	2	24.71	171	1	2
5.152825313155164	5.152825313155164	S169	PND1	1	25.57	178	1	2
5.176005181129064	5.176005181129064	S121	PND1	1	25.57	178	1	2
2.6789529740645244	2.6789529740645244	S85	PND1	1	26	181	2	2
4.225578495718956	4.225578495718956	S8	PND1	1	27.29	190	1	1
3.4730013421476063	3.4730013421476063	S148	PND1	1	27.57	192	1	1
2.259420403645377	2.259420403645377	S162	PND1	0	25.14	176	2	1
2.5947302654769606	2.5947302654769606	S143	PND1	2	25.43	176	1	2
3.155760861179845	3.155760861179845	S6	PND1	1	23.57	164	1	1
4.652466740276868	4.652466740276868	S177	PND1	1	27	188	2	2
4.482784749548058	4.482784749548058	S174	PND1	1	27.86	194	1	2
3.06938320510005	3.06938320510005	S76	PND1	2	24.43	169	2	2
4.982762127473673	4.982762127473673	S111	PND1	1	26.57	185	1	2
3.8642297289771097	3.8642297289771097	S27	PND1	1	24.14	168	1	2
2.8190647212214555	2.8190647212214555	S98	PND1	1	25.43	177	1	1
2.760175076635702	2.760175076635702	S16	PND1	0	25.57	179	2	1
4.490029568485248	4.490029568485248	S61	PND1	0	22.86	160	1	2
4.994172919428906	4.994172919428906	S147	PND1	1	27.29	190	1	1
3.908792033738853	3.908792033738853	S166	PND1	1	26.14	182	1	1
2.5566240992711884	2.5566240992711884	S95	PND1	1	25.71	179	2	1
3.7762992642299835	3.7762992642299835	S41	PND1	2	24.43	169	1	1
3.6283080190435486	3.6283080190435486	S182	PND1	1	26	181	2	2
5.154383697527965	5.154383697527965	S161	PND1	1	25.14	175	1	2
5.00666366818867	5.00666366818867	S72	PND1	1	25.86	180	2	2
2.6454281673198157	2.6454281673198157	S152	PND1	1	25.71	179	1	2
3.2700216828868536	3.2700216828868536	S134	PND1	1	24.57	171	1	2
2.689548681025819	2.689548681025819	S173	PND1	1	23.57	164	2	1
3.001644686450909	3.001644686450909	S49	PND1	1	25.57	178	2	2
4.0427670693947935	4.0427670693947935	S144	PND1	1	24.43	170	2	2
5.194954727244637	5.194954727244637	S82	PND1	0	27	189	1	2
4.506360309057028	4.506360309057028	S47	PND1	0	25.14	176	2	1
5.127349395447238	5.127349395447238	S3	PND1	1	24.86	173	2	2
3.468431639144653	3.468431639144653	S14	PND1	1	25.57	178	2	2
2.8261515672166513	2.8261515672166513	S108	PND1	1	24.29	169	2	2
4.450337163770233	4.450337163770233	S31	PND1	1	28	195	2	2
4.198128365847371	4.198128365847371	S114	PND1	0	25.29	177	2	1
4.546848100191436	4.546848100191436	S122	PND1	1	27.86	194	1	1
2.9195828905087797	2.9195828905087797	S117	PND1	1	24.57	171	2	2
3.3839589009627056	3.3839589009627056	S163	PND1	1	26.86	187	1	2
3.0167544012367697	3.0167544012367697	S11	PND1	2	26.86	186	1	1
4.386009495469287	4.386009495469287	S83	PND1	1	24.86	173	1	2
2.833587066070209	2.833587066070209	S81	PND1	1	23.14	161	1	1
4.127896508607263	4.127896508607263	S126	PND1	1	23.29	162	2	1
5.178738379932776	5.178738379932776	S35	PND1	1	26.29	183	1	2
4.879523963696878	4.879523963696878	S145	PND1	0	27.14	190	2	2
4.499958616042347	4.499958616042347	S153	PND1	1	26.86	187	1	2
4.416942258934869	4.416942258934869	S165	PND1	1	26.86	187	1	2
3.9136392627870453	3.9136392627870453	S54	PND1	1	23.86	166	1	1
4.863541823702077	4.863541823702077	S28	PND1	0	27.86	195	2	2
4.122615012671633	4.122615012671633	S15	PND1	0	27.71	194	1	1
4.406475429617208	4.406475429617208	S2	PND1	1	24.57	171	2	2
1.2003135231354163	1.2003135231354163	S62	PND1	2	28.14	195	2	2
4.315805841995608	4.315805841995608	S125	PND1	1	27.14	189	1	2
4.2164368565159664	4.2164368565159664	S175	PND1	1	24.14	168	2	2
0.5265556134098872	0.5265556134098872	S167	PND1	2	27.57	191	1	1
4.813971025674876	4.813971025674876	S132	PND1	1	25.43	177	2	2
4.7587229237906445	4.7587229237906445	S51	PND1	0	27.43	192	1	2
4.820750899608013	4.820750899608013	S55	PND1	0	27.43	192	2	2
4.851763166250306	4.851763166250306	S128	PND1	0	27.43	192	2	2
4.159375939383878	4.159375939383878	S63	PND1	1	26.43	184	2	2
4.705488772333266	4.705488772333266	S32	PND1	0	27	189	1	1
3.140800772114727	3.140800772114727	S89	PND1	1	23.71	165	2	1
3.4678340213729966	3.4678340213729966	S102	PND1	1	27	188	1	2
3.026654710019936	3.026654710019936	S12	PND1	1	27.14	189	2	1
2.418448250633728	2.418448250633728	S4	PND1	1	27.14	189	2	1
5.066973264040582	5.066973264040582	S178	PND1	1	27.14	189	2	1
2.831699584660399	2.831699584660399	S133	PND1	0	25.57	179	2	2
3.2987267343031887	3.2987267343031887	S30	PND1	1	25.71	179	2	2
5.148072604225867	5.148072604225867	S115	PND1	1	24.57	171	2	2
4.335046576153996	4.335046576153996	S34	PND1	1	25.71	179	1	1
3.559795311309994	3.559795311309994	S94	PND1	1	25.57	178	1	2
3.627950885734211	3.627950885734211	S43	PND1	1	27	188	1	2
4.3574581344744026	4.3574581344744026	S110	PND1	0	26.71	187	1	2
4.49997625189645	4.49997625189645	S84	PND1	1	25.29	176	2	2
3.648899815554537	3.648899815554537	S123	PND1	1	25.29	176	1	2
3.571065083402564	3.571065083402564	S179	PND1	1	23.57	164	2	1
3.2762756257369663	3.2762756257369663	S150	PND1	1	25.71	179	1	1
2.5724838337785543	2.5724838337785543	S67	PND1	1	26.29	183	1	2
4.724054377471644	4.724054377471644	S38	PND1	1	27	188	1	1
2.6969986128597125	2.6969986128597125	S77	PND1	1	26.43	184	2	2
0.7956527618170897	0.7956527618170897	S91	PND1	1	26.43	184	1	2
2.457784841375007	2.457784841375007	S78	PND1	1	24.43	170	1	2
4.0340371666938415	4.0340371666938415	S45	PND1	1	23.57	164	1	2
2.3837411887041737	2.3837411887041737	S44	PND1	1	24.14	168	2	1
5.166192847279849	5.166192847279849	S181	PND1	1	26.71	186	1	2
3.22814178451561	3.22814178451561	S80	PND1	1	25.43	177	2	2
4.175131398061506	4.175131398061506	S37	PND1	1	24.86	173	1	1
5.117514761667882	5.117514761667882	S60	PND1	1	23	160	1	1
4.132772194355103	4.132772194355103	S104	PND3	3	27.14	187	1	2
3.6476266508811737	3.6476266508811737	S112	PND3	3	28.29	195	1	1
3.6890465220510187	3.6890465220510187	S25	PND3	3	26.71	184	1	1
4.084933229597387	4.084933229597387	S146	PND3	3	24.86	171	2	1
3.7767573199190343	3.7767573199190343	S172	PND3	3	26.57	183	2	2
2.2945968077615913	2.2945968077615913	S105	PND3	3	27.14	187	1	1
1.0762854733153069	1.0762854733153069	S57	PND3	3	24.57	169	1	2
3.6325767706617245	3.6325767706617245	S154	PND3	4	23.57	161	2	1
3.603721763712853	3.603721763712853	S56	PND3	4	23.57	161	1	1
3.5968712194737673	3.5968712194737673	S149	PND3	4	23.57	161	1	1
2.121711280212597	2.121711280212597	S1	PND3	4	25.57	175	1	2
4.166351356395031	4.166351356395031	S140	PND3	3	28.14	194	2	2
4.020799856368352	4.020799856368352	S176	PND3	3	27.71	191	1	1
2.7453504890543283	2.7453504890543283	S5	PND3	4	23.71	162	1	1
3.475041702992963	3.475041702992963	S151	PND3	3	24	165	1	1
1.4789523477824944	1.4789523477824944	S17	PND3	5	27.43	187	1	2
3.8458544302780213	3.8458544302780213	S23	PND3	4	24.86	170	2	2
3.56727876622904	3.56727876622904	S48	PND3	3	28.14	194	1	1
3.0976365684691514	3.0976365684691514	S68	PND3	3	24.71	170	1	2
3.6297050923383125	3.6297050923383125	S93	PND3	4	25.14	172	2	2
3.403090814359011	3.403090814359011	S160	PND3	3	24.43	168	1	2
4.112340894069879	4.112340894069879	S18	PND3	4	25.86	177	2	1
2.2807654461425826	2.2807654461425826	S42	PND3	4	27.71	190	1	2
3.192021146605763	3.192021146605763	S29	PND3	3	23.57	162	1	1
3.1444607438418	3.1444607438418	S136	PND3	4	23.57	161	1	1
2.0381563050406664	2.0381563050406664	S70	PND3	4	26.71	183	1	2
2.305027517437522	2.305027517437522	S139	PND3	4	25	171	1	1
0.5011638753646708	0.5011638753646708	S109	PND3	4	27	185	2	2
1.2610369526609122	1.2610369526609122	S88	PND3	4	26.71	183	1	2
3.2309141214782517	3.2309141214782517	S73	PND3	3	25.43	175	1	2
4.1190802440555	4.1190802440555	S159	PND3	5	26.29	179	2	1
3.850260501404274	3.850260501404274	S65	PND3	3	24.29	167	1	1
3.0096243461152454	3.0096243461152454	S127	PND3	3	26.86	185	1	1
4.151150253567394	4.151150253567394	S106	PND3	3	26.86	185	2	2
3.5021746836107908	3.5021746836107908	S20	PND3	3	27.57	190	2	2
3.931349353632509	3.931349353632509	S138	PND3	4	27.86	191	1	2
3.844833659097887	3.844833659097887	S52	PND3	5	26	177	1	2
4.133028189828909	4.133028189828909	S116	PND3	4	26.71	183	2	1
4.150478396198778	4.150478396198778	S92	PND3	4	26.71	183	1	2
3.78495432852649	3.78495432852649	S113	PND3	4	24.57	168	2	2
4.0290239999311925	4.0290239999311925	S87	PND3	4	27.14	186	1	2
3.422226644057411	3.422226644057411	S13	PND3	4	24.57	168	2	2
3.04652561865044	3.04652561865044	S58	PND3	4	28.43	195	2	2
3.9483784112447777	3.9483784112447777	S120	PND3	4	26.29	180	1	1
3.850724633838377	3.850724633838377	S170	PND3	4	27.71	190	1	2
3.1893880355509427	3.1893880355509427	S142	PND3	3	26.43	182	1	2
4.0300892397641395	4.0300892397641395	S97	PND3	3	26.86	185	2	1
3.4630958462169104	3.4630958462169104	S26	PND3	4	25.14	172	1	1
3.9640368237153956	3.9640368237153956	S46	PND3	5	26.43	180	1	2
4.116333778855398	4.116333778855398	S90	PND3	4	26.43	181	1	2
2.7304259840884524	2.7304259840884524	S158	PND3	4	25.71	176	1	2
4.234676846384763	4.234676846384763	S53	PND3	4	25.71	176	1	2
2.260564740862914	2.260564740862914	S24	PND3	3	26.71	184	1	1
4.180415812002583	4.180415812002583	S135	PND3	4	24.57	168	1	1
2.6614050370417566	2.6614050370417566	S50	PND3	4	24.57	168	1	1
3.7047292891770507	3.7047292891770507	S39	PND3	4	25.43	174	2	2
3.3051862729877923	3.3051862729877923	S36	PND3	2	24.43	169	2	1
3.5394473328487717	3.5394473328487717	S130	PND3	4	23.43	160	1	1
3.1933594993225283	3.1933594993225283	S156	PND3	4	23.57	161	2	1
3.6445247616089214	3.6445247616089214	S171	PND3	4	23.57	161	2	1
3.676615352074612	3.676615352074612	S33	PND3	4	23.14	158	2	1
2.9756008587508043	2.9756008587508043	S86	PND3	3	28.14	194	2	2
4.069077495323521	4.069077495323521	S99	PND3	4	25.43	174	2	2
2.8635960724063336	2.8635960724063336	S7	PND3	3	27.43	189	2	1
1.1459215932228561	1.1459215932228561	S155	PND3	4	27	185	1	2
1.7956007405470358	1.7956007405470358	S40	PND3	3	28.29	195	2	2
-2.281894856270696	-2.281894856270696	S100	PND3	4	28	192	2	2
-2.2567072941921986	-2.2567072941921986	S79	PND3	4	28	192	1	2
2.1004676591462905	2.1004676591462905	S157	PND3	4	25.43	174	2	2
1.100270507846589	1.100270507846589	S131	PND3	5	24.71	168	2	1
1.1794353622006244	1.1794353622006244	S168	PND3	3	25.57	176	1	2
1.6697420558775824	1.6697420558775824	S9	PND3	3	24.86	171	1	2
1.8324716694847634	1.8324716694847634	S59	PND3	4	25.14	172	2	2
2.189766084033114	2.189766084033114	S19	PND3	4	28.14	193	1	1
1.3508025428291686	1.3508025428291686	S22	PND3	5	26.29	179	1	2
1.1246719773935427	1.1246719773935427	S64	PND3	4	27	185	2	2
1.9515325029564639	1.9515325029564639	S137	PND3	5	27.57	188	1	2
4.167753484878862	4.167753484878862	S71	PND3	3	26.29	181	1	2
2.858859388322724	2.858859388322724	S10	PND3	4	27	185	2	2
1.4955057120523123	1.4955057120523123	S164	PND3	5	27.14	185	1	1
2.7509463347937895	2.7509463347937895	S69	PND3	3	27.71	191	2	2
1.9425430918536961	1.9425430918536961	S66	PND3	4	25.29	173	1	2
0.2575965147757189	0.2575965147757189	S103	PND3	5	25.86	176	1	2
2.622878379894808	2.622878379894808	S141	PND3	3	25.29	174	1	1
1.3260843243645655	1.3260843243645655	S129	PND3	3	28	193	2	1
1.7230772582725975	1.7230772582725975	S118	PND3	5	27.71	189	2	2
3.6473082749751247	3.6473082749751247	S180	PND3	5	25.29	172	2	2
-0.6149821370911877	-0.6149821370911877	S21	PND3	5	28.43	194	1	2
1.840862611371329	1.840862611371329	S74	PND3	5	25.14	171	1	2
1.825154902669627	1.825154902669627	S169	PND3	5	26.14	178	1	2
1.8912273266419763	1.8912273266419763	S121	PND3	5	26.14	178	1	2
3.3649736976786837	3.3649736976786837	S85	PND3	4	26.43	181	2	2
2.710496324160742	2.710496324160742	S8	PND3	4	27.71	190	1	1
3.257709670892009	3.257709670892009	S148	PND3	4	28	192	1	1
2.0750080579876022	2.0750080579876022	S162	PND3	3	25.57	176	2	1
0.4898392081814471	0.4898392081814471	S143	PND3	5	25.86	176	1	2
1.788212248591089	1.788212248591089	S6	PND3	4	24	164	1	1
3.4774253334058276	3.4774253334058276	S177	PND3	4	27.43	188	2	2
2.772909473446264	2.772909473446264	S174	PND3	4	28.29	194	1	2
3.9547432323857055	3.9547432323857055	S111	PND3	4	27	185	1	2
2.092690937501114	2.092690937501114	S27	PND3	4	24.57	168	1	2
3.0232491220306232	3.0232491220306232	S98	PND3	4	25.86	177	1	1
3.4805668787947317	3.4805668787947317	S16	PND3	3	26	179	2	1
2.988950515282789	2.988950515282789	S61	PND3	3	23.29	160	1	2
2.487525484424664	2.487525484424664	S147	PND3	3	27.57	190	1	1
0.25882051889935687	0.25882051889935687	S166	PND3	4	26.57	182	1	1
3.753655186650694	3.753655186650694	S95	PND3	4	26.14	179	2	1
-0.11796929308788107	-0.11796929308788107	S124	PND3	3	23.43	161	1	1
2.827125236829718	2.827125236829718	S41	PND3	5	24.86	169	1	1
2.326852481093704	2.326852481093704	S182	PND3	4	26.43	181	2	2
3.403512103235472	3.403512103235472	S161	PND3	4	25.57	175	1	2
3.546941376851407	3.546941376851407	S72	PND3	4	26.29	180	2	2
1.0827995409257205	1.0827995409257205	S152	PND3	4	26.14	179	1	2
3.8632959492681227	3.8632959492681227	S134	PND3	5	25.14	171	1	2
2.079826796309346	2.079826796309346	S173	PND3	4	24	164	2	1
0.6602443973299887	0.6602443973299887	S49	PND3	5	26.14	178	2	2
3.6464904298176317	3.6464904298176317	S144	PND3	4	24.86	170	2	2
3.1408198417486317	3.1408198417486317	S82	PND3	3	27.43	189	1	2
4.161275287752362	4.161275287752362	S47	PND3	3	25.57	176	2	1
3.5332295879146765	3.5332295879146765	S3	PND3	4	25.29	173	2	2
1.1272649161514217	1.1272649161514217	S14	PND3	4	26	178	2	2
2.7313895496909684	2.7313895496909684	S108	PND3	3	24.57	169	2	2
3.476580402698988	3.476580402698988	S31	PND3	4	28.43	195	2	2
2.477699439800365	2.477699439800365	S114	PND3	3	25.71	177	2	1
2.858324300429925	2.858324300429925	S122	PND3	4	28.29	194	1	1
2.481629256867897	2.481629256867897	S117	PND3	4	25	171	2	2
2.939637468666092	2.939637468666092	S163	PND3	4	27.29	187	1	2
2.3097184327130185	2.3097184327130185	S11	PND3	5	27.29	186	1	1
4.148090454871287	4.148090454871287	S83	PND3	4	25.29	173	1	2
3.230611953229764	3.230611953229764	S81	PND3	4	23.57	161	1	1
3.1721824886730485	3.1721824886730485	S35	PND3	4	26.71	183	1	2
3.4920950934662214	3.4920950934662214	S145	PND3	3	27.57	190	2	2
3.508718226489251	3.508718226489251	S153	PND3	4	27.29	187	1	2
3.4467286937740997	3.4467286937740997	S165	PND3	4	27.29	187	1	2
2.5782836970936294	2.5782836970936294	S54	PND3	4	24.29	166	1	1
4.2242100190008	4.2242100190008	S28	PND3	4	28.43	195	2	2
3.410699039397577	3.410699039397577	S15	PND3	2	28	194	1	1
4.063456669231437	4.063456669231437	S2	PND3	4	25	171	2	2
1.3463191851914988	1.3463191851914988	S62	PND3	5	28.57	195	2	2
4.268810451084289	4.268810451084289	S125	PND3	4	27.57	189	1	2
4.114246114814574	4.114246114814574	S175	PND3	4	24.57	168	2	2
2.1265994734744385	2.1265994734744385	S167	PND3	5	28	191	1	1
2.678930816721817	2.678930816721817	S132	PND3	4	25.86	177	2	2
3.8522905289215466	3.8522905289215466	S51	PND3	3	27.86	192	1	2
3.24614482427891	3.24614482427891	S55	PND3	3	27.86	192	2	2
3.2769252341204758	3.2769252341204758	S128	PND3	3	27.86	192	2	2
2.1189396130086364	2.1189396130086364	S63	PND3	4	26.86	184	2	2
4.188185541552787	4.188185541552787	S32	PND3	3	27.43	189	1	1
2.1293316817302035	2.1293316817302035	S89	PND3	4	24.14	165	2	1
2.888008472043599	2.888008472043599	S102	PND3	4	27.43	188	1	2
2.057555056424423	2.057555056424423	S12	PND3	5	27.71	189	2	1
3.4503969254935827	3.4503969254935827	S4	PND3	4	27.57	189	2	1
3.5840498366710394	3.5840498366710394	S178	PND3	4	27.57	189	2	1
3.233374822121079	3.233374822121079	S133	PND3	3	26	179	2	2
3.0964666011237107	3.0964666011237107	S30	PND3	3	26	179	2	2
3.2364201114382993	3.2364201114382993	S115	PND3	4	25	171	2	2
2.0525679546886835	2.0525679546886835	S34	PND3	3	26	179	1	1
2.7126147810474546	2.7126147810474546	S94	PND3	5	26.14	178	1	2
2.5054464790949575	2.5054464790949575	S43	PND3	4	27.43	188	1	2
3.5391002439757586	3.5391002439757586	S110	PND3	3	27.14	187	1	2
3.1342395816569653	3.1342395816569653	S84	PND3	4	25.71	176	2	2
2.9134236897867476	2.9134236897867476	S123	PND3	4	25.71	176	1	2
2.9755802725044482	2.9755802725044482	S179	PND3	5	24.14	164	2	1
0.9135178105431143	0.9135178105431143	S150	PND3	4	26.14	179	1	1
2.1095469808541516	2.1095469808541516	S67	PND3	4	26.71	183	1	2
2.377982715363287	2.377982715363287	S38	PND3	4	27.43	188	1	1
2.3536671102692917	2.3536671102692917	S77	PND3	4	26.86	184	2	2
1.6662362427069026	1.6662362427069026	S78	PND3	4	24.86	170	1	2
4.015334925492922	4.015334925492922	S45	PND3	4	24	164	1	2
3.4324647122651952	3.4324647122651952	S44	PND3	4	24.57	168	2	1
3.739280357257647	3.739280357257647	S75	PND3	4	26.57	182	1	2
1.1840346678618086	1.1840346678618086	S80	PND3	4	25.86	177	2	2
2.6739243502694294	2.6739243502694294	S37	PND3	4	25.29	173	1	1
1.6824912043009759	1.6824912043009759	S60	PND3	4	23.43	160	1	1
2.2991717539736265	2.2991717539736265	S104	PND7	7	27.71	187	1	2
-0.3027883774987856	-0.3027883774987856	S112	PND7	7	28.86	195	1	1
3.7058546949984743	3.7058546949984743	S25	PND7	7	27.29	184	1	1
2.2172060626651744	2.2172060626651744	S146	PND7	7	25.43	171	2	1
3.5912736270021615	3.5912736270021615	S172	PND7	7	27.14	183	2	2
4.141917603079643	4.141917603079643	S105	PND7	7	27.71	187	1	1
1.9714336247055972	1.9714336247055972	S57	PND7	7	25.14	169	1	2
2.905886281374009	2.905886281374009	S154	PND7	8	24.14	161	2	1
2.9671049563717724	2.9671049563717724	S56	PND7	8	24.14	161	1	1
3.914658729516943	3.914658729516943	S149	PND7	8	24.14	161	1	1
0.4369958990880829	0.4369958990880829	S1	PND7	8	26.14	175	1	2
-0.391245768061693	-0.391245768061693	S140	PND7	7	28.71	194	2	2
2.4285765108342954	2.4285765108342954	S176	PND7	7	28.29	191	1	1
0.2356381043260951	0.2356381043260951	S5	PND7	8	24.29	162	1	1
2.0055393120772305	2.0055393120772305	S151	PND7	7	24.57	165	1	1
0.4629288343669582	0.4629288343669582	S17	PND7	8	27.86	187	1	2
0.29190873848049703	0.29190873848049703	S23	PND7	8	25.43	170	2	2
-0.630052669939198	-0.630052669939198	S48	PND7	8	28.86	194	1	1
3.4070157386189983	3.4070157386189983	S68	PND7	7	25.29	170	1	2
2.230293363442784	2.230293363442784	S93	PND7	8	25.71	172	2	2
3.2074080209233777	3.2074080209233777	S160	PND7	8	25.14	168	1	2
3.890806512421922	3.890806512421922	S18	PND7	8	26.43	177	2	1
0.6892921912246786	0.6892921912246786	S42	PND7	8	28.29	190	1	2
1.949210579052117	1.949210579052117	S29	PND7	7	24.14	162	1	1
2.9108010004071443	2.9108010004071443	S136	PND7	8	24.14	161	1	1
0.11891648789326359	0.11891648789326359	S70	PND7	8	27.29	183	1	2
1.7177651317360945	1.7177651317360945	S139	PND7	8	25.57	171	1	1
0.17725073178213835	0.17725073178213835	S109	PND7	8	27.57	185	2	2
1.0106616872332852	1.0106616872332852	S88	PND7	7	27.14	183	1	2
3.372504798031634	3.372504798031634	S73	PND7	7	26	175	1	2
2.756270323949936	2.756270323949936	S159	PND7	9	26.86	179	2	1
2.8918778931994233	2.8918778931994233	S65	PND7	7	24.86	167	1	1
0.41610234898024445	0.41610234898024445	S127	PND7	7	27.43	185	1	1
-0.31622978790505396	-0.31622978790505396	S106	PND7	7	27.43	185	2	2
3.5578727382252158	3.5578727382252158	S20	PND7	8	28.29	190	2	2
3.571020651186881	3.571020651186881	S138	PND7	7	28.29	191	1	2
3.7734737226654795	3.7734737226654795	S52	PND7	9	26.57	177	1	2
0.8731948326770149	0.8731948326770149	S116	PND7	8	27.29	183	2	1
0.0737989215527759	0.0737989215527759	S92	PND7	9	27.43	183	1	2
3.2478328126227636	3.2478328126227636	S113	PND7	8	25.14	168	2	2
3.891187619926293	3.891187619926293	S87	PND7	8	27.71	186	1	2
0.06074130657092036	0.06074130657092036	S96	PND7	7	27	182	2	2
3.6457670860241933	3.6457670860241933	S13	PND7	8	25.14	168	2	2
-0.41023646451269924	-0.41023646451269924	S58	PND7	11	29.43	195	2	2
0.34967439127191335	0.34967439127191335	S119	PND7	8	27.86	187	1	1
1.0930342993438382	1.0930342993438382	S120	PND7	6	26.57	180	1	1
-0.16393631639252648	-0.16393631639252648	S170	PND7	8	28.29	190	1	2
1.9819826936953195	1.9819826936953195	S142	PND7	6	26.86	182	1	2
1.7448215756620968	1.7448215756620968	S101	PND7	8	27.43	184	1	2
3.5886981523526065	3.5886981523526065	S26	PND7	8	25.71	172	1	1
1.4174054312332784	1.4174054312332784	S90	PND7	8	27	181	1	2
2.691822903347937	2.691822903347937	S158	PND7	8	26.29	176	1	2
3.99097592400718	3.99097592400718	S53	PND7	8	26.29	176	1	2
1.8741783158478635	1.8741783158478635	S24	PND7	7	27.29	184	1	1
1.9598382270332901	1.9598382270332901	S135	PND7	7	25	168	1	1
2.763775190978689	2.763775190978689	S50	PND7	8	25.14	168	1	1
2.626388522238408	2.626388522238408	S39	PND7	9	26.14	174	2	2
3.363902087031395	3.363902087031395	S36	PND7	8	25.29	169	2	1
3.2773414293985335	3.2773414293985335	S130	PND7	8	24	160	1	1
3.0926340193194646	3.0926340193194646	S156	PND7	8	24.14	161	2	1
3.224837347202492	3.224837347202492	S171	PND7	8	24.14	161	2	1
3.4992186571372983	3.4992186571372983	S33	PND7	8	23.71	158	2	1
-1.09574548581688	-1.09574548581688	S86	PND7	8	28.86	194	2	2
1.02329956513908	1.02329956513908	S99	PND7	8	26	174	2	2
2.6104047951530767	2.6104047951530767	S7	PND7	7	28	189	2	1
1.095150301649396	1.095150301649396	S155	PND7	8	27.57	185	1	2
-2.3446374703665245	-2.3446374703665245	S100	PND7	8	28.57	192	2	2
-2.2507445469174905	-2.2507445469174905	S79	PND7	8	28.57	192	1	2
1.1365542760203047	1.1365542760203047	S157	PND7	10	26.29	174	2	2
0.5203831451657799	0.5203831451657799	S131	PND7	9	25.29	168	2	1
1.062426814725036	1.062426814725036	S168	PND7	7	26.14	176	1	2
1.3898108954880544	1.3898108954880544	S9	PND7	7	25.43	171	1	2
1.7347611267675802	1.7347611267675802	S59	PND7	8	25.71	172	2	2
1.4573956111700852	1.4573956111700852	S19	PND7	8	28.71	193	1	1
0.9729463701013554	0.9729463701013554	S64	PND7	8	27.57	185	2	2
0.8582674212648238	0.8582674212648238	S71	PND7	7	26.86	181	1	2
2.0041593394322095	2.0041593394322095	S164	PND7	9	27.71	185	1	1
0.3624944871922855	0.3624944871922855	S69	PND7	7	28.29	191	2	2
0.7176915888929742	0.7176915888929742	S141	PND7	10	26.29	174	1	1
-1.1455141953845294	-1.1455141953845294	S107	PND7	8	28.71	193	2	1
-0.8429018495533138	-0.8429018495533138	S118	PND7	9	28.29	189	2	2
0.010506574299249838	0.010506574299249838	S180	PND7	10	26	172	2	2
-1.0676906901473235	-1.0676906901473235	S21	PND7	9	29	194	1	2
0.2705654077578217	0.2705654077578217	S74	PND7	10	25.86	171	1	2
2.032232745253679	2.032232745253679	S169	PND7	8	26.57	178	1	2
2.0685748537319455	2.0685748537319455	S121	PND7	9	26.71	178	1	2
0.5071691643529637	0.5071691643529637	S85	PND7	8	27	181	2	2
1.8551891760010077	1.8551891760010077	S8	PND7	10	28.57	190	1	1
-0.8838930354094692	-0.8838930354094692	S148	PND7	8	28.57	192	1	1
1.5022309399901848	1.5022309399901848	S162	PND7	7	26.14	176	2	1
1.1398776465739853	1.1398776465739853	S143	PND7	9	26.43	176	1	2
1.3872155687686791	1.3872155687686791	S6	PND7	9	24.71	164	1	1
2.210322348985725	2.210322348985725	S177	PND7	7	27.86	188	2	2
-0.480592099025158	-0.480592099025158	S174	PND7	8	28.86	194	1	2
1.4981577034393978	1.4981577034393978	S76	PND7	8	25.29	169	2	2
3.5109401499603874	3.5109401499603874	S111	PND7	8	27.57	185	1	2
1.9715813042809125	1.9715813042809125	S27	PND7	8	25.14	168	1	2
0.8149980692450689	0.8149980692450689	S98	PND7	8	26.43	177	1	1
0.7676712738277263	0.7676712738277263	S16	PND7	7	26.57	179	2	1
2.3740508823840156	2.3740508823840156	S147	PND7	7	28.14	190	1	1
0.14555629465203346	0.14555629465203346	S166	PND7	7	27	182	1	1
1.0726364018351078	1.0726364018351078	S95	PND7	10	27	179	2	1
2.0788569054985024	2.0788569054985024	S124	PND7	9	24.29	161	1	1
2.834392249510681	2.834392249510681	S41	PND7	9	25.43	169	1	1
0.3936701810040295	0.3936701810040295	S182	PND7	8	27	181	2	2
0.3516298978012231	0.3516298978012231	S161	PND7	9	26.29	175	1	2
0.8926502587908454	0.8926502587908454	S72	PND7	11	27.29	180	2	2
0.46992237907466405	0.46992237907466405	S152	PND7	8	26.71	179	1	2
1.0540495147365205	1.0540495147365205	S134	PND7	8	25.57	171	1	2
1.897565517156131	1.897565517156131	S173	PND7	8	24.57	164	2	1
1.6229977665838822	1.6229977665838822	S144	PND7	8	25.43	170	2	2
2.028280686746245	2.028280686746245	S82	PND7	7	28	189	1	2
3.903962533775613	3.903962533775613	S47	PND7	7	26.14	176	2	1
2.7196547867404965	2.7196547867404965	S3	PND7	8	25.86	173	2	2
2.1177758006726335	2.1177758006726335	S14	PND7	8	26.57	178	2	2
2.410887312458808	2.410887312458808	S108	PND7	7	25.14	169	2	2
-1.0749693043388864	-1.0749693043388864	S31	PND7	7	28.86	195	2	2
2.4170904022027973	2.4170904022027973	S114	PND7	7	26.29	177	2	1
2.234712623559308	2.234712623559308	S122	PND7	8	28.86	194	1	1
2.667324562607129	2.667324562607129	S117	PND7	8	25.57	171	2	2
-1.2884676943122688	-1.2884676943122688	S163	PND7	8	27.86	187	1	2
2.2104447373869944	2.2104447373869944	S11	PND7	9	27.86	186	1	1
2.314087177837549	2.314087177837549	S83	PND7	8	25.86	173	1	2
3.019920464048284	3.019920464048284	S81	PND7	8	24.14	161	1	1
2.755709811732092	2.755709811732092	S126	PND7	8	24.29	162	2	1
3.2028898405504447	3.2028898405504447	S35	PND7	8	27.29	183	1	2
0.15171169948116825	0.15171169948116825	S145	PND7	10	28.57	190	2	2
3.6840898451791118	3.6840898451791118	S153	PND7	6	27.57	187	1	2
3.536816960582067	3.536816960582067	S165	PND7	7	27.71	187	1	2
2.578805382981243	2.578805382981243	S54	PND7	9	25	166	1	1
0.4531399298731158	0.4531399298731158	S28	PND7	7	28.86	195	2	2
0.7978812330324778	0.7978812330324778	S15	PND7	7	28.71	194	1	1
4.057157903397095	4.057157903397095	S2	PND7	7	25.43	171	2	2
0.18581690280634966	0.18581690280634966	S62	PND7	8	29	195	2	2
4.092652177590076	4.092652177590076	S125	PND7	8	28.14	189	1	2
2.649750253609041	2.649750253609041	S175	PND7	8	25.14	168	2	2
3.8533024291561846	3.8533024291561846	S167	PND7	9	28.57	191	1	1
2.3446398875776353	2.3446398875776353	S132	PND7	8	26.43	177	2	2
4.078102285276792	4.078102285276792	S51	PND7	7	28.43	192	1	2
3.91247924840721	3.91247924840721	S55	PND7	6	28.29	192	2	2
3.2127948346592436	3.2127948346592436	S128	PND7	7	28.43	192	2	2
4.077950289081717	4.077950289081717	S63	PND7	8	27.43	184	2	2
3.6771536534153917	3.6771536534153917	S32	PND7	7	28	189	1	1
1.489227864179373	1.489227864179373	S89	PND7	8	24.71	165	2	1
-0.12405964047754514	-0.12405964047754514	S102	PND7	8	28	188	1	2
1.8520096892495381	1.8520096892495381	S12	PND7	8	28.14	189	2	1
0.8512822688993882	0.8512822688993882	S4	PND7	8	28.14	189	2	1
-0.7806245301897787	-0.7806245301897787	S178	PND7	8	28.14	189	2	1
3.590672453322187	3.590672453322187	S133	PND7	7	26.57	179	2	2
3.0340139655453613	3.0340139655453613	S30	PND7	7	26.57	179	2	2
3.124614980563252	3.124614980563252	S115	PND7	8	25.57	171	2	2
1.043070318608995	1.043070318608995	S34	PND7	8	26.71	179	1	1
2.4969494028810355	2.4969494028810355	S94	PND7	7	26.43	178	1	2
1.2514128531164774	1.2514128531164774	S43	PND7	8	28	188	1	2
0.20970149140363947	0.20970149140363947	S110	PND7	7	27.71	187	1	2
2.2447174204518263	2.2447174204518263	S84	PND7	8	26.29	176	2	2
3.606657492617903	3.606657492617903	S123	PND7	8	26.29	176	1	2
2.5319739832192285	2.5319739832192285	S179	PND7	8	24.57	164	2	1
0.7130755019246773	0.7130755019246773	S150	PND7	10	27	179	1	1
2.5845440493809955	2.5845440493809955	S67	PND7	8	27.29	183	1	2
-0.40475714193440604	-0.40475714193440604	S38	PND7	8	28	188	1	1
-0.24168148436313874	-0.24168148436313874	S77	PND7	7	27.29	184	2	2
0.4730892238171407	0.4730892238171407	S91	PND7	9	27.57	184	1	2
1.5952402992727597	1.5952402992727597	S78	PND7	8	25.43	170	1	2
3.2986384703627953	3.2986384703627953	S45	PND7	8	24.57	164	1	2
3.4343406591688472	3.4343406591688472	S44	PND7	9	25.29	168	2	1
1.0510144670291588	1.0510144670291588	S181	PND7	8	27.71	186	1	2
0.6050323322853528	0.6050323322853528	S80	PND7	9	26.57	177	2	2
0.3051142407181868	0.3051142407181868	S37	PND7	8	25.86	173	1	1
1.293449130555526	1.293449130555526	S60	PND7	8	24	160	1	1
0.12988779655804894	0.12988779655804894	S104	PND14	14	28.71	187	1	2
-1.1247392387620883	-1.1247392387620883	S112	PND14	14	29.86	195	1	1
-0.22228519649139455	-0.22228519649139455	S25	PND14	14	28.29	184	1	1
0.9933552536017678	0.9933552536017678	S146	PND14	14	26.43	171	2	1
0.9500924250341709	0.9500924250341709	S172	PND14	14	28.14	183	2	2
-0.6905282800673991	-0.6905282800673991	S105	PND14	14	28.71	187	1	1
0.9129415660657685	0.9129415660657685	S57	PND14	14	26.14	169	1	2
0.7629226118620014	0.7629226118620014	S154	PND14	15	25.14	161	2	1
3.2072042831671927	3.2072042831671927	S56	PND14	15	25.14	161	1	1
1.5774459170652562	1.5774459170652562	S149	PND14	14	25	161	1	1
0.1462249071935453	0.1462249071935453	S1	PND14	15	27.14	175	1	2
-0.46870591632479375	-0.46870591632479375	S140	PND14	14	29.71	194	2	2
0.44260937908715436	0.44260937908715436	S176	PND14	14	29.29	191	1	1
0.8503167425649045	0.8503167425649045	S5	PND14	15	25.29	162	1	1
1.873098617559826	1.873098617559826	S151	PND14	14	25.57	165	1	1
0.064286828508898	0.064286828508898	S17	PND14	14	28.71	187	1	2
3.031634253317442	3.031634253317442	S23	PND14	14	26.29	170	2	2
3.3597047788639283	3.3597047788639283	S68	PND14	14	26.29	170	1	2
2.4344946871588067	2.4344946871588067	S93	PND14	15	26.71	172	2	2
1.3664584560767579	1.3664584560767579	S160	PND14	15	26.14	168	1	2
-0.2475157854665846	-0.2475157854665846	S18	PND14	15	27.43	177	2	1
-0.7695633355778724	-0.7695633355778724	S42	PND14	15	29.29	190	1	2
1.517786808414421	1.517786808414421	S29	PND14	14	25.14	162	1	1
2.936927149302896	2.936927149302896	S136	PND14	15	25.14	161	1	1
-0.2482040989528267	-0.2482040989528267	S70	PND14	15	28.29	183	1	2
-1.3663183568093684	-1.3663183568093684	S109	PND14	15	28.57	185	2	2
-0.8499794902051554	-0.8499794902051554	S88	PND14	14	28.14	183	1	2
1.0567408009393877	1.0567408009393877	S73	PND14	14	27	175	1	2
2.1425908937240052	2.1425908937240052	S159	PND14	16	27.86	179	2	1
1.2677401838027915	1.2677401838027915	S65	PND14	14	25.86	167	1	1
-0.8138660031111882	-0.8138660031111882	S127	PND14	14	28.43	185	1	1
-0.5000552647215142	-0.5000552647215142	S106	PND14	14	28.43	185	2	2
-1.1544314374705342	-1.1544314374705342	S20	PND14	15	29.29	190	2	2
-1.0240486243878393	-1.0240486243878393	S138	PND14	15	29.43	191	1	2
0.3041752499812178	0.3041752499812178	S52	PND14	16	27.57	177	1	2
-0.1469871923803865	-0.1469871923803865	S116	PND14	19	28.86	183	2	1
-0.34179734301623554	-0.34179734301623554	S92	PND14	14	28.14	183	1	2
1.482149804257027	1.482149804257027	S113	PND14	14	26	168	2	2
1.1057683064073598	1.1057683064073598	S87	PND14	15	28.71	186	1	2
-0.1302662759940274	-0.1302662759940274	S96	PND14	13	27.86	182	2	2
2.9859477054232912	2.9859477054232912	S13	PND14	10	25.43	168	2	2
-1.9342473880979019	-1.9342473880979019	S58	PND14	17	30.29	195	2	2
-1.316563053605928	-1.316563053605928	S119	PND14	14	28.71	187	1	1
-0.1671709500637304	-0.1671709500637304	S120	PND14	15	27.86	180	1	1
1.896031839075325	1.896031839075325	S142	PND14	14	28	182	1	2
1.833103072503707	1.833103072503707	S101	PND14	12	28	184	1	2
0.501546170584231	0.501546170584231	S97	PND14	12	28.14	185	2	1
0.6016904334929853	0.6016904334929853	S26	PND14	15	26.71	172	1	1
0.08157358480869625	0.08157358480869625	S46	PND14	16	28	180	1	2
0.8673780048543862	0.8673780048543862	S90	PND14	14	27.86	181	1	2
2.723861258853729	2.723861258853729	S158	PND14	15	27.29	176	1	2
0.6963256100736119	0.6963256100736119	S53	PND14	15	27.29	176	1	2
-0.2546948462359184	-0.2546948462359184	S24	PND14	14	28.29	184	1	1
2.2742131101802165	2.2742131101802165	S135	PND14	14	26	168	1	1
3.011055688114457	3.011055688114457	S50	PND14	15	26.14	168	1	1
1.5201335467410564	1.5201335467410564	S39	PND14	15	27	174	2	2
0.45671788078748254	0.45671788078748254	S36	PND14	15	26.29	169	2	1
0.8701243822797349	0.8701243822797349	S130	PND14	15	25	160	1	1
3.3798913547938714	3.3798913547938714	S156	PND14	15	25.14	161	2	1
0.21088520634244245	0.21088520634244245	S171	PND14	15	25.14	161	2	1
0.7750866893058124	0.7750866893058124	S33	PND14	15	24.71	158	2	1
-1.2286524742187934	-1.2286524742187934	S86	PND14	15	29.86	194	2	2
0.6023336235151409	0.6023336235151409	S99	PND14	15	27	174	2	2
-0.7694476063826543	-0.7694476063826543	S7	PND14	14	29	189	2	1
-1.2855411311244502	-1.2855411311244502	S155	PND14	15	28.57	185	1	2
-0.23928359562892965	-0.23928359562892965	S40	PND14	11	29.43	195	2	2
-2.3619443193680056	-2.3619443193680056	S100	PND14	17	29.86	192	2	2
-2.3765775451630993	-2.3765775451630993	S79	PND14	17	29.86	192	1	2
1.0358197535865223	1.0358197535865223	S157	PND14	17	27.29	174	2	2
0.9802232726322182	0.9802232726322182	S131	PND14	15	26.14	168	2	1
0.8450900309040379	0.8450900309040379	S168	PND14	14	27.14	176	1	2
0.5406868694576215	0.5406868694576215	S9	PND14	15	26.57	171	1	2
-0.34378341115048094	-0.34378341115048094	S19	PND14	15	29.71	193	1	1
1.0279741231367439	1.0279741231367439	S22	PND14	15	27.71	179	1	2
-2.3876179053530167	-2.3876179053530167	S137	PND14	15	29	188	1	2
0.9262111001983744	0.9262111001983744	S71	PND14	14	27.86	181	1	2
-1.2177541418761573	-1.2177541418761573	S10	PND14	14	28.43	185	2	2
-0.367342656528864	-0.367342656528864	S164	PND14	16	28.71	185	1	1
0.22804375783037578	0.22804375783037578	S69	PND14	14	29.29	191	2	2
1.965457123032826	1.965457123032826	S66	PND14	19	27.43	173	1	2
0.3523329476657109	0.3523329476657109	S103	PND14	16	27.43	176	1	2
0.35950847928084917	0.35950847928084917	S141	PND14	17	27.29	174	1	1
-1.269964405340319	-1.269964405340319	S118	PND14	16	29.29	189	2	2
-1.1055055745499036	-1.1055055745499036	S21	PND14	16	30	194	1	2
1.9316528264212003	1.9316528264212003	S169	PND14	15	27.57	178	1	2
1.8624206233939313	1.8624206233939313	S121	PND14	15	27.57	178	1	2
-0.11708873082998172	-0.11708873082998172	S85	PND14	21	28.86	181	2	2
-1.176815767349281	-1.176815767349281	S148	PND14	15	29.57	192	1	1
-1.8621545724777486	-1.8621545724777486	S162	PND14	15	27.29	176	2	1
0.9847034414439071	0.9847034414439071	S143	PND14	15	27.29	176	1	2
0.42646345758386683	0.42646345758386683	S6	PND14	15	25.57	164	1	1
0.38186075773944417	0.38186075773944417	S177	PND14	14	28.86	188	2	2
0.47414357713114663	0.47414357713114663	S76	PND14	16	26.43	169	2	2
0.3794101654686437	0.3794101654686437	S27	PND14	17	26.43	168	1	2
-0.2616639947999304	-0.2616639947999304	S98	PND14	15	27.43	177	1	1
0.8970344343656067	0.8970344343656067	S16	PND14	12	27.29	179	2	1
1.8272940192226907	1.8272940192226907	S61	PND14	12	24.57	160	1	2
-0.03769228103917843	-0.03769228103917843	S147	PND14	14	29.14	190	1	1
0.029277892151052143	0.029277892151052143	S166	PND14	15	28.14	182	1	1
1.6934802305692047	1.6934802305692047	S124	PND14	15	25.14	161	1	1
0.6366057418943549	0.6366057418943549	S182	PND14	15	28	181	2	2
1.0279853952256741	1.0279853952256741	S161	PND14	16	27.29	175	1	2
-0.4205177612998221	-0.4205177612998221	S72	PND14	16	28	180	2	2
-0.714108019423028	-0.714108019423028	S134	PND14	15	26.57	171	1	2
2.460597610462447	2.460597610462447	S173	PND14	17	25.86	164	2	1
0.1524725399017801	0.1524725399017801	S49	PND14	18	28	178	2	2
0.05118984515572267	0.05118984515572267	S144	PND14	15	26.43	170	2	2
1.7298219080913455	1.7298219080913455	S82	PND14	14	29	189	1	2
1.1839851809625626	1.1839851809625626	S47	PND14	14	27.14	176	2	1
0.004730208306365391	0.004730208306365391	S3	PND14	15	26.86	173	2	2
-0.11181452338146336	-0.11181452338146336	S14	PND14	14	27.43	178	2	2
1.4043484078501165	1.4043484078501165	S108	PND14	14	26.14	169	2	2
-1.7278169473208558	-1.7278169473208558	S31	PND14	15	30	195	2	2
-0.14873687851350548	-0.14873687851350548	S114	PND14	14	27.29	177	2	1
-0.9518690657371325	-0.9518690657371325	S122	PND14	15	29.86	194	1	1
0.46517038778453856	0.46517038778453856	S117	PND14	15	26.57	171	2	2
-1.5121188058526833	-1.5121188058526833	S163	PND14	19	29.43	187	1	2
-0.23654797006900896	-0.23654797006900896	S11	PND14	17	29	186	1	1
1.382427012035142	1.382427012035142	S83	PND14	15	26.86	173	1	2
1.1486862274775886	1.1486862274775886	S81	PND14	15	25.14	161	1	1
1.5669919537178059	1.5669919537178059	S126	PND14	15	25.29	162	2	1
0.5386679006632649	0.5386679006632649	S35	PND14	15	28.29	183	1	2
-0.20780858808029024	-0.20780858808029024	S145	PND14	14	29.14	190	2	2
0.03128079830411856	0.03128079830411856	S153	PND14	14	28.71	187	1	2
-1.0187281555849301	-1.0187281555849301	S165	PND14	14	28.71	187	1	2
3.073697816685279	3.073697816685279	S54	PND14	16	26	166	1	1
-0.4226496524647416	-0.4226496524647416	S15	PND14	14	29.71	194	1	1
3.9565859970459947	3.9565859970459947	S2	PND14	15	26.57	171	2	2
-1.3318183951726734	-1.3318183951726734	S125	PND14	15	29.14	189	1	2
0.1531952310560829	0.1531952310560829	S175	PND14	17	26.43	168	2	2
2.360953754583343	2.360953754583343	S167	PND14	16	29.57	191	1	1
-0.09405648945519784	-0.09405648945519784	S132	PND14	15	27.43	177	2	2
3.126066252661019	3.126066252661019	S51	PND14	14	29.43	192	1	2
-0.6561894821065337	-0.6561894821065337	S55	PND14	14	29.43	192	2	2
-0.6909816652183944	-0.6909816652183944	S128	PND14	14	29.43	192	2	2
-0.637427000583711	-0.637427000583711	S63	PND14	13	28.14	184	2	2
0.06920068596237616	0.06920068596237616	S32	PND14	14	29	189	1	1
1.4699644124423308	1.4699644124423308	S89	PND14	16	25.86	165	2	1
-0.3580957136542886	-0.3580957136542886	S102	PND14	15	29	188	1	2
-0.37607505149337994	-0.37607505149337994	S12	PND14	15	29.14	189	2	1
-0.39726402123703863	-0.39726402123703863	S4	PND14	17	29.43	189	2	1
-1.108192161580273	-1.108192161580273	S178	PND14	14	29	189	2	1
2.8045869394839995	2.8045869394839995	S133	PND14	14	27.57	179	2	2
0.6408912916224876	0.6408912916224876	S30	PND14	16	27.86	179	2	2
1.4074046339101436	1.4074046339101436	S115	PND14	15	26.57	171	2	2
-0.05792220300741846	-0.05792220300741846	S34	PND14	17	28	179	1	1
0.067292319887573	0.067292319887573	S94	PND14	15	27.57	178	1	2
0.16322345077235667	0.16322345077235667	S43	PND14	15	29	188	1	2
-0.4383150113162362	-0.4383150113162362	S110	PND14	14	28.71	187	1	2
2.170729681816706	2.170729681816706	S84	PND14	15	27.29	176	2	2
1.1353810914538318	1.1353810914538318	S123	PND14	15	27.29	176	1	2
1.3005725741087473	1.3005725741087473	S179	PND14	15	25.57	164	2	1
0.21295302833848284	0.21295302833848284	S150	PND14	16	27.86	179	1	1
-0.46980187797535944	-0.46980187797535944	S67	PND14	16	28.43	183	1	2
-0.7586569412711515	-0.7586569412711515	S38	PND14	16	29.14	188	1	1
-0.13234588458037688	-0.13234588458037688	S77	PND14	14	28.29	184	2	2
-0.23186691437549145	-0.23186691437549145	S91	PND14	16	28.57	184	1	2
1.5361017652840314	1.5361017652840314	S78	PND14	15	26.43	170	1	2
1.4261023220982318	1.4261023220982318	S44	PND14	15	26.14	168	2	1
-0.3665661882647697	-0.3665661882647697	S181	PND14	13	28.43	186	1	2
0.22180899048794123	0.22180899048794123	S75	PND14	11	27.57	182	1	2
0.05592469735355232	0.05592469735355232	S80	PND14	19	28	177	2	2
0.3360922753161617	0.3360922753161617	S37	PND14	19	27.43	173	1	1
1.4690543609239186	1.4690543609239186	S60	PND14	15	25	160	1	1
-0.40786147303955333	-0.40786147303955333	S146	PNW4	28	28.43	171	2	1
-0.25564798035059466	-0.25564798035059466	S57	PNW4	33	28.86	169	1	2
-8.642416556505772e-4	-8.642416556505772e-4	S154	PNW4	28	27	161	2	1
1.2424733966717683	1.2424733966717683	S56	PNW4	28	27	161	1	1
-0.3177871558875829	-0.3177871558875829	S149	PNW4	29	27.14	161	1	1
-0.6313284012412557	-0.6313284012412557	S1	PNW4	29	29.14	175	1	2
0.9850582902337848	0.9850582902337848	S5	PNW4	29	27.29	162	1	1
-1.472177899576586	-1.472177899576586	S151	PNW4	30	27.86	165	1	1
-0.290478190509587	-0.290478190509587	S23	PNW4	30	28.57	170	2	2
-0.4524054620626141	-0.4524054620626141	S68	PNW4	28	28.29	170	1	2
-1.3078016858469854	-1.3078016858469854	S93	PNW4	29	28.71	172	2	2
-0.6528146903552154	-0.6528146903552154	S160	PNW4	28	28	168	1	2
-1.00507799818465	-1.00507799818465	S18	PNW4	29	29.43	177	2	1
-1.4388889265151255	-1.4388889265151255	S29	PNW4	28	27.14	162	1	1
0.14718195866682704	0.14718195866682704	S136	PNW4	29	27.14	161	1	1
-0.11734813451807824	-0.11734813451807824	S73	PNW4	28	29	175	1	2
-0.541295527470294	-0.541295527470294	S65	PNW4	28	27.86	167	1	1
-0.41830499564584134	-0.41830499564584134	S52	PNW4	29	29.43	177	1	2
0.2916949032167384	0.2916949032167384	S113	PNW4	29	28.14	168	2	2
0.02260827855034142	0.02260827855034142	S13	PNW4	25	27.57	168	2	2
-0.2268574993254071	-0.2268574993254071	S26	PNW4	26	28.29	172	1	1
0.06361439791120294	0.06361439791120294	S158	PNW4	31	29.57	176	1	2
0.47976889103717624	0.47976889103717624	S53	PNW4	31	29.57	176	1	2
-0.7645652050163321	-0.7645652050163321	S135	PNW4	27	27.86	168	1	1
0.11454903240887715	0.11454903240887715	S50	PNW4	27	27.86	168	1	1
0.1520746396678856	0.1520746396678856	S39	PNW4	27	28.71	174	2	2
0.20415852641211485	0.20415852641211485	S36	PNW4	28	28.14	169	2	1
-0.3531681886948812	-0.3531681886948812	S130	PNW4	27	26.71	160	1	1
-0.30785368321428175	-0.30785368321428175	S156	PNW4	30	27.29	161	2	1
0.011832363689543879	0.011832363689543879	S171	PNW4	29	27.14	161	2	1
-0.18054533140183793	-0.18054533140183793	S33	PNW4	29	26.71	158	2	1
-1.4246643952048723	-1.4246643952048723	S99	PNW4	28	28.86	174	2	2
0.7751561997800265	0.7751561997800265	S157	PNW4	30	29.14	174	2	2
0.8137587849487424	0.8137587849487424	S131	PNW4	29	28.14	168	2	1
0.6506720195874114	0.6506720195874114	S168	PNW4	28	29.14	176	1	2
0.4732897973916834	0.4732897973916834	S9	PNW4	28	28.43	171	1	2
-2.2001474869893918	-2.2001474869893918	S180	PNW4	29	28.71	172	2	2
-0.8650552583370357	-0.8650552583370357	S74	PNW4	32	29	171	1	2
-1.2182738936662116	-1.2182738936662116	S169	PNW4	29	29.57	178	1	2
-1.1319631360656	-1.1319631360656	S121	PNW4	29	29.57	178	1	2
-2.360887654962126	-2.360887654962126	S162	PNW4	27	29	176	2	1
-1.0818531112207213	-1.0818531112207213	S143	PNW4	31	29.57	176	1	2
0.04915583937797763	0.04915583937797763	S76	PNW4	29	28.29	169	2	2
0.6932485860198179	0.6932485860198179	S27	PNW4	30	28.29	168	1	2
-2.4534983981209915	-2.4534983981209915	S98	PNW4	29	29.43	177	1	1
-0.3953760881326076	-0.3953760881326076	S61	PNW4	31	27.29	160	1	2
1.3506581312291057	1.3506581312291057	S124	PNW4	32	27.57	161	1	1
1.048533520571221	1.048533520571221	S161	PNW4	30	29.29	175	1	2
-1.2981099787496904	-1.2981099787496904	S72	PNW4	30	30	180	2	2
-0.7984072403972249	-0.7984072403972249	S134	PNW4	27	28.29	171	1	2
-1.148788155969223	-1.148788155969223	S144	PNW4	30	28.57	170	2	2
-0.7557864496458833	-0.7557864496458833	S47	PNW4	30	29.43	176	2	1
-0.37452190836570676	-0.37452190836570676	S3	PNW4	27	28.57	173	2	2
-1.0576883503316972	-1.0576883503316972	S14	PNW4	27	29.29	178	2	2
0.00937962761630562	0.00937962761630562	S108	PNW4	28	28.14	169	2	2
-0.3744924608366871	-0.3744924608366871	S114	PNW4	28	29.29	177	2	1
-0.4305434530188279	-0.4305434530188279	S117	PNW4	29	28.57	171	2	2
-0.6005688176589286	-0.6005688176589286	S83	PNW4	30	29	173	1	2
0.24505122303671678	0.24505122303671678	S81	PNW4	29	27.14	161	1	1
-0.851044718612143	-0.851044718612143	S126	PNW4	29	27.29	162	2	1
1.8881515562911018	1.8881515562911018	S54	PNW4	32	28.29	166	1	1
0.009044875808538855	0.009044875808538855	S175	PNW4	29	28.14	168	2	2
-1.4478470481540526	-1.4478470481540526	S132	PNW4	29	29.43	177	2	2
-0.2650970104715613	-0.2650970104715613	S89	PNW4	27	27.43	165	2	1
-0.8400483303571846	-0.8400483303571846	S133	PNW4	28	29.57	179	2	2
-1.3321313469492955	-1.3321313469492955	S30	PNW4	28	29.57	179	2	2
-0.4129322581516468	-0.4129322581516468	S115	PNW4	30	28.71	171	2	2
-0.6194143540893848	-0.6194143540893848	S34	PNW4	26	29.29	179	1	1
-0.4505800947089402	-0.4505800947089402	S84	PNW4	29	29.29	176	2	2
-1.0194451761031837	-1.0194451761031837	S123	PNW4	29	29.29	176	1	2
-0.1500992840845612	-0.1500992840845612	S179	PNW4	28	27.43	164	2	1
-0.8928066622526298	-0.8928066622526298	S78	PNW4	30	28.57	170	1	2
0.09958213207443656	0.09958213207443656	S45	PNW4	29	27.57	164	1	2
1.8509599338629572	1.8509599338629572	S44	PNW4	29	28.14	168	2	1
-1.448757358316588	-1.448757358316588	S80	PNW4	29	29.43	177	2	2
-0.741245074628857	-0.741245074628857	S37	PNW4	30	29	173	1	1
-0.680288571799319	-0.680288571799319	S60	PNW4	29	27	160	1	1
-0.6257952656985624	-0.6257952656985624	S104	PMW30	23	30	187	1	2
-0.5838975187529138	-0.5838975187529138	S25	PMW30	28	30.29	184	1	1
-0.8395815283169585	-0.8395815283169585	S146	PMW30	39	30	171	2	1
-1.5863421121283414	-1.5863421121283414	S172	PMW30	27	30	183	2	2
-0.7791173891025021	-0.7791173891025021	S105	PMW30	23	30	187	1	1
-0.2779638812820986	-0.2779638812820986	S57	PMW30	41	30	169	1	2
-2.3834285249333234	-2.3834285249333234	S154	PMW30	49	30	161	2	1
-1.0847957999305322	-1.0847957999305322	S56	PMW30	49	30	161	1	1
-1.373358862733347	-1.373358862733347	S149	PMW30	51	30.29	161	1	1
-1.2721202401911191	-1.2721202401911191	S1	PMW30	36	30.14	175	1	2
-0.7117281589205731	-0.7117281589205731	S140	PMW30	21	30.71	194	2	2
-0.1590208680498204	-0.1590208680498204	S176	PMW30	24	30.71	191	1	1
-2.4125602597957445	-2.4125602597957445	S5	PMW30	54	30.86	162	1	1
-2.2157304500576056	-2.2157304500576056	S151	PMW30	45	30	165	1	1
-0.7588758432809586	-0.7588758432809586	S17	PMW30	25	30.29	187	1	2
-0.9360204021146572	-0.9360204021146572	S23	PMW30	43	30.43	170	2	2
-0.9573027055207541	-0.9573027055207541	S48	PMW30	19	30.43	194	1	1
-0.8545278718736311	-0.8545278718736311	S68	PMW30	40	30	170	1	2
-2.183934038544242	-2.183934038544242	S93	PMW30	38	30	172	2	2
-1.3807064146647132	-1.3807064146647132	S160	PMW30	45	30.43	168	1	2
-0.6476416908553277	-0.6476416908553277	S42	PMW30	20	30	190	1	2
-1.2700253073806773	-1.2700253073806773	S29	PMW30	52	30.57	162	1	1
-2.096188530036199	-2.096188530036199	S136	PMW30	50	30.14	161	1	1
-0.5407934056430133	-0.5407934056430133	S70	PMW30	27	30	183	1	2
-1.593110980423512	-1.593110980423512	S109	PMW30	25	30	185	2	2
-0.39450592188146727	-0.39450592188146727	S73	PMW30	35	30	175	1	2
-0.5664014859444144	-0.5664014859444144	S159	PMW30	31	30	179	2	1
-2.403910947415102	-2.403910947415102	S65	PMW30	43	30	167	1	1
-0.3125860690600897	-0.3125860690600897	S20	PMW30	23	30.43	190	2	2
-1.1102576309892949	-1.1102576309892949	S138	PMW30	19	30	191	1	2
-0.7807703215518234	-0.7807703215518234	S52	PMW30	33	30	177	1	2
0.04690289302754014	0.04690289302754014	S116	PMW30	26	29.86	183	2	1
-2.372471217863677	-2.372471217863677	S92	PMW30	27	30	183	1	2
1.0853863057171649	1.0853863057171649	S113	PMW30	42	30	168	2	2
-0.1893757535950793	-0.1893757535950793	S87	PMW30	23	29.86	186	1	2
-1.952974433665665	-1.952974433665665	S96	PMW30	26	29.71	182	2	2
-1.9779073653767818	-1.9779073653767818	S13	PMW30	42	30	168	2	2
-1.4703707263941612	-1.4703707263941612	S119	PMW30	23	30	187	1	1
-0.42154133876270716	-0.42154133876270716	S120	PMW30	27	29.57	180	1	1
-0.08968939941323573	-0.08968939941323573	S142	PMW30	28	30	182	1	2
1.6870545189261503	1.6870545189261503	S101	PMW30	25	29.86	184	1	2
-0.7564669907047277	-0.7564669907047277	S97	PMW30	27	30.29	185	2	1
-0.5646676860768038	-0.5646676860768038	S26	PMW30	41	30.43	172	1	1
-0.8688364534370803	-0.8688364534370803	S46	PMW30	30	30	180	1	2
-0.34086065929373666	-0.34086065929373666	S158	PMW30	34	30	176	1	2
-0.44389366746969827	-0.44389366746969827	S53	PMW30	34	30	176	1	2
-0.4086495041576792	-0.4086495041576792	S24	PMW30	23	29.57	184	1	1
-2.1329452251061647	-2.1329452251061647	S135	PMW30	41	29.86	168	1	1
-1.7758974521420554	-1.7758974521420554	S50	PMW30	41	29.86	168	1	1
-0.5342065064387445	-0.5342065064387445	S39	PMW30	34	29.71	174	2	2
-2.5565844719369433	-2.5565844719369433	S36	PMW30	43	30.29	169	2	1
-2.615766230033518	-2.615766230033518	S130	PMW30	49	29.86	160	1	1
-0.7637208448887853	-0.7637208448887853	S171	PMW30	50	30.14	161	2	1
-2.3235616248273625	-2.3235616248273625	S33	PMW30	55	30.43	158	2	1
-1.5211693001026778	-1.5211693001026778	S99	PMW30	38	30.29	174	2	2
-1.0686566021629784	-1.0686566021629784	S7	PMW30	21	30	189	2	1
0.979148177541401	0.979148177541401	S155	PMW30	29	30.57	185	1	2
-0.27632092212499026	-0.27632092212499026	S40	PMW30	16	30.14	195	2	2
-2.4457171588841073	-2.4457171588841073	S100	PMW30	22	30.57	192	2	2
-2.3939026320743557	-2.3939026320743557	S79	PMW30	22	30.57	192	1	2
-0.22603114236359456	-0.22603114236359456	S157	PMW30	36	30	174	2	2
-4.584629961121241	-4.584629961121241	S131	PMW30	38	29.43	168	2	1
-1.804415321609318	-1.804415321609318	S9	PMW30	40	30.14	171	1	2
-1.2466932026792041	-1.2466932026792041	S22	PMW30	30	29.86	179	1	2
1.0347371890052497	1.0347371890052497	S64	PMW30	24	29.86	185	2	2
-2.407875429436492	-2.407875429436492	S137	PMW30	22	30	188	1	2
-0.11559164331805993	-0.11559164331805993	S71	PMW30	28	29.86	181	1	2
-0.33326580583675547	-0.33326580583675547	S164	PMW30	26	30.14	185	1	1
-2.681159556376007	-2.681159556376007	S66	PMW30	40	30.43	173	1	2
-2.0410569949437245	-2.0410569949437245	S103	PMW30	33	29.86	176	1	2
-1.8396524927291336	-1.8396524927291336	S141	PMW30	38	30.29	174	1	1
-1.6209500214721246	-1.6209500214721246	S129	PMW30	23	30.86	193	2	1
-1.2499216498674102	-1.2499216498674102	S118	PMW30	21	30	189	2	2
-2.448292264896804	-2.448292264896804	S180	PMW30	40	30.29	172	2	2
-1.844509994441934	-1.844509994441934	S74	PMW30	41	30.29	171	1	2
-1.3788873143888307	-1.3788873143888307	S169	PMW30	33	30.14	178	1	2
-0.12731260686629353	-0.12731260686629353	S121	PMW30	39	31	178	1	2
-2.5055604892180727	-2.5055604892180727	S85	PMW30	33	30.57	181	2	2
-1.5815445155744832	-1.5815445155744832	S8	PMW30	27	31	190	1	1
-1.3198749816131525	-1.3198749816131525	S143	PMW30	34	30	176	1	2
-0.9168905674875987	-0.9168905674875987	S174	PMW30	16	30	194	1	2
-2.547593124761763	-2.547593124761763	S76	PMW30	48	31	169	2	2
-0.8251328569631875	-0.8251328569631875	S27	PMW30	37	29.29	168	1	2
-2.4901348939103083	-2.4901348939103083	S98	PMW30	35	30.29	177	1	1
-0.32979590178684237	-0.32979590178684237	S16	PMW30	31	30	179	2	1
-0.9987289348908379	-0.9987289348908379	S61	PMW30	54	30.57	160	1	2
-0.11147576351912125	-0.11147576351912125	S147	PMW30	21	30.14	190	1	1
-0.412112419354592	-0.412112419354592	S124	PMW30	53	30.57	161	1	1
-2.0701283120549987	-2.0701283120549987	S41	PMW30	43	30.29	169	1	1
-2.214488303385233	-2.214488303385233	S182	PMW30	29	30	181	2	2
-1.1017456082201766	-1.1017456082201766	S152	PMW30	31	30	179	1	2
-0.9342081899474923	-0.9342081899474923	S134	PMW30	44	30.71	171	1	2
-0.7406765336843977	-0.7406765336843977	S173	PMW30	43	29.57	164	2	1
-0.404786374917224	-0.404786374917224	S49	PMW30	29	29.57	178	2	2
-1.5469137919067477	-1.5469137919067477	S82	PMW30	21	30	189	1	2
-1.5309323252453413	-1.5309323252453413	S47	PMW30	35	30.14	176	2	1
-0.8578090922395654	-0.8578090922395654	S3	PMW30	39	30.29	173	2	2
-2.111071663179582	-2.111071663179582	S14	PMW30	35	30.43	178	2	2
-1.0183145233355226	-1.0183145233355226	S114	PMW30	35	30.29	177	2	1
-0.9568443970398746	-0.9568443970398746	S117	PMW30	42	30.43	171	2	2
-1.5509459414182087	-1.5509459414182087	S163	PMW30	25	30.29	187	1	2
-0.761882728232262	-0.761882728232262	S11	PMW30	24	30	186	1	1
-2.9330068525931376	-2.9330068525931376	S83	PMW30	40	30.43	173	1	2
-1.0996586358813616	-1.0996586358813616	S126	PMW30	47	29.86	162	2	1
-0.24490558931205264	-0.24490558931205264	S145	PMW30	20	30	190	2	2
-1.9945326663229088	-1.9945326663229088	S153	PMW30	23	30	187	1	2
-0.623162691634449	-0.623162691634449	S165	PMW30	23	30	187	1	2
3.3027030141295795	3.3027030141295795	S54	PMW30	45	30.14	166	1	1
-0.7679044697946544	-0.7679044697946544	S28	PMW30	15	30	195	2	2
-2.4581221062889917	-2.4581221062889917	S2	PMW30	46	31	171	2	2
-1.1195974430784266	-1.1195974430784266	S125	PMW30	22	30.14	189	1	2
-1.7797607904326402	-1.7797607904326402	S175	PMW30	48	30.86	168	2	2
2.4444357663725844	2.4444357663725844	S167	PMW30	23	30.57	191	1	1
-2.579307550553039	-2.579307550553039	S132	PMW30	34	30.14	177	2	2
-0.8142527868783587	-0.8142527868783587	S51	PMW30	22	30.57	192	1	2
-0.7071380885222376	-0.7071380885222376	S55	PMW30	20	30.29	192	2	2
-0.5800670964588757	-0.5800670964588757	S128	PMW30	24	30.86	192	2	2
-1.1479929923511496	-1.1479929923511496	S63	PMW30	27	30.14	184	2	2
-1.7216922143606417	-1.7216922143606417	S32	PMW30	21	30	189	1	1
-0.7657054918332418	-0.7657054918332418	S102	PMW30	21	29.86	188	1	2
-0.9615338537060105	-0.9615338537060105	S12	PMW30	21	30	189	2	1
-0.8676584373627412	-0.8676584373627412	S4	PMW30	26	30.71	189	2	1
-1.2754720616783732	-1.2754720616783732	S178	PMW30	27	30.86	189	2	1
-0.9350173515133808	-0.9350173515133808	S133	PMW30	36	30.71	179	2	2
-1.2005237430798514	-1.2005237430798514	S30	PMW30	36	30.71	179	2	2
-0.297775347563054	-0.297775347563054	S115	PMW30	38	29.86	171	2	2
-0.5962484267040091	-0.5962484267040091	S34	PMW30	32	30.14	179	1	1
-2.3303990856588617	-2.3303990856588617	S94	PMW30	31	29.86	178	1	2
-0.3294728583402713	-0.3294728583402713	S43	PMW30	22	30	188	1	2
-0.7898763875156836	-0.7898763875156836	S110	PMW30	23	30	187	1	2
-0.6803639663827941	-0.6803639663827941	S84	PMW30	33	29.86	176	2	2
-2.0113677869483033	-2.0113677869483033	S123	PMW30	34	30	176	1	2
-0.43852067986203114	-0.43852067986203114	S179	PMW30	52	30.86	164	2	1
-2.2424915253725417	-2.2424915253725417	S150	PMW30	30	29.86	179	1	1
-0.718658427048378	-0.718658427048378	S67	PMW30	27	30	183	1	2
-1.2034331965926377	-1.2034331965926377	S38	PMW30	22	30	188	1	1
-0.8862188364109933	-0.8862188364109933	S91	PMW30	27	30.14	184	1	2
-1.1496809675217685	-1.1496809675217685	S78	PMW30	40	30	170	1	2
-2.3546939937669484	-2.3546939937669484	S45	PMW30	54	31.14	164	1	2
-0.9678772856556437	-0.9678772856556437	S44	PMW30	43	30.14	168	2	1
-1.5105480556343664	-1.5105480556343664	S75	PMW30	27	29.86	182	1	2
-1.0108448097872236	-1.0108448097872236	S37	PMW30	37	30	173	1	1
-1.2612499674203295	-1.2612499674203295	S60	PMW30	49	29.86	160	1	1
-2.499592788854535	-2.499592788854535	S104	PMW32	37	32	187	1	2
-2.2780064783707688	-2.2780064783707688	S112	PMW32	29	32	195	1	1
-0.870145349125619	-0.870145349125619	S25	PMW32	42	32.29	184	1	1
-1.9848318288876388	-1.9848318288876388	S146	PMW32	53	32	171	2	1
-0.989996679575555	-0.989996679575555	S172	PMW32	41	32	183	2	2
-1.4697465359962671	-1.4697465359962671	S105	PMW32	37	32	187	1	1
-1.0541791779791017	-1.0541791779791017	S57	PMW32	58	32.43	169	1	2
-2.0263329184942855	-2.0263329184942855	S154	PMW32	63	32	161	2	1
-1.7594943803473808	-1.7594943803473808	S56	PMW32	63	32	161	1	1
-2.6409732211459835	-2.6409732211459835	S149	PMW32	64	32.14	161	1	1
-4.035428757753943	-4.035428757753943	S1	PMW32	50	32.14	175	1	2
-0.7251072544708719	-0.7251072544708719	S140	PMW32	29	31.86	194	2	2
-0.5647102249551339	-0.5647102249551339	S176	PMW32	38	32.71	191	1	1
-2.5546533214403184	-2.5546533214403184	S5	PMW32	64	32.29	162	1	1
-2.3050670783917613	-2.3050670783917613	S151	PMW32	60	32.14	165	1	1
-2.620138972680317	-2.620138972680317	S17	PMW32	39	32.29	187	1	2
-2.817125079923638	-2.817125079923638	S48	PMW32	34	32.57	194	1	1
-2.7315842348524444	-2.7315842348524444	S68	PMW32	54	32	170	1	2
-2.3443583784906985	-2.3443583784906985	S93	PMW32	52	32	172	2	2
-2.621254863468019	-2.621254863468019	S160	PMW32	59	32.43	168	1	2
-3.070926314977448	-3.070926314977448	S18	PMW32	47	32	177	2	1
-0.8789211634038754	-0.8789211634038754	S42	PMW32	34	32	190	1	2
-1.5174465303420521	-1.5174465303420521	S29	PMW32	63	32.14	162	1	1
-2.74253728961471	-2.74253728961471	S136	PMW32	68	32.71	161	1	1
-1.9284872021698622	-1.9284872021698622	S70	PMW32	41	32	183	1	2
-1.8919249376074725	-1.8919249376074725	S109	PMW32	39	32	185	2	2
-2.459704200971799	-2.459704200971799	S88	PMW32	41	32	183	1	2
-2.2223577668772667	-2.2223577668772667	S73	PMW32	52	32.43	175	1	2
-0.48936290111987324	-0.48936290111987324	S159	PMW32	48	32.43	179	2	1
-1.260285317915256	-1.260285317915256	S65	PMW32	57	32	167	1	1
-2.6195058296900577	-2.6195058296900577	S20	PMW32	34	32	190	2	2
-1.4273508461911173	-1.4273508461911173	S138	PMW32	33	32	191	1	2
-1.836282683878213	-1.836282683878213	S52	PMW32	47	32	177	1	2
-2.769820415899645	-2.769820415899645	S92	PMW32	41	32	183	1	2
-1.142607719140527	-1.142607719140527	S113	PMW32	55	31.86	168	2	2
-0.7335959140577231	-0.7335959140577231	S87	PMW32	35	31.57	186	1	2
-2.9882486377110236	-2.9882486377110236	S96	PMW32	42	32	182	2	2
-2.3694170822174887	-2.3694170822174887	S13	PMW32	56	32	168	2	2
-2.092708026266719	-2.092708026266719	S58	PMW32	22	31	195	2	2
-2.3254884549298525	-2.3254884549298525	S119	PMW32	39	32.29	187	1	1
-2.8648201843957675	-2.8648201843957675	S120	PMW32	44	32	180	1	1
-2.2945815158653304	-2.2945815158653304	S142	PMW32	41	31.86	182	1	2
-2.316850904146858	-2.316850904146858	S97	PMW32	39	32	185	2	1
-2.4233806762643764	-2.4233806762643764	S26	PMW32	58	32.86	172	1	1
-2.1617583444820823	-2.1617583444820823	S46	PMW32	44	32	180	1	2
-2.330488434726416	-2.330488434726416	S90	PMW32	34	30.71	181	1	2
-3.592112320964627	-3.592112320964627	S24	PMW32	42	32.29	184	1	1
-2.3872784916347958	-2.3872784916347958	S135	PMW32	54	31.71	168	1	1
-2.616873404404068	-2.616873404404068	S50	PMW32	56	32	168	1	1
-1.5405751963529704	-1.5405751963529704	S39	PMW32	47	31.57	174	2	2
-3.271663430741843	-3.271663430741843	S36	PMW32	57	32.29	169	2	1
-2.3768662450497167	-2.3768662450497167	S130	PMW32	57	31	160	1	1
-1.946704753654553	-1.946704753654553	S156	PMW32	64	32.14	161	2	1
-2.7963743162343486	-2.7963743162343486	S171	PMW32	64	32.14	161	2	1
-2.020176604247927	-2.020176604247927	S33	PMW32	70	32.57	158	2	1
-1.855394102138891	-1.855394102138891	S86	PMW32	33	32.43	194	2	2
-1.5180707617050966	-1.5180707617050966	S99	PMW32	49	31.86	174	2	2
-2.4455280141730795	-2.4455280141730795	S100	PMW32	36	32.57	192	2	2
-2.367099019517856	-2.367099019517856	S79	PMW32	36	32.57	192	1	2
0.708298191252809	0.708298191252809	S131	PMW32	57	32.14	168	2	1
0.4307459532664435	0.4307459532664435	S168	PMW32	50	32.29	176	1	2
-2.5361393995980595	-2.5361393995980595	S19	PMW32	30	31.86	193	1	1
-0.39803862865376693	-0.39803862865376693	S22	PMW32	44	31.86	179	1	2
-1.9084222303928322	-1.9084222303928322	S64	PMW32	46	33	185	2	2
-2.1869584952118735	-2.1869584952118735	S137	PMW32	36	32	188	1	2
-1.0800760051076344	-1.0800760051076344	S71	PMW32	42	31.86	181	1	2
-1.8220678738822857	-1.8220678738822857	S10	PMW32	35	31.43	185	2	2
-2.287958610589515	-2.287958610589515	S164	PMW32	42	32.43	185	1	1
-2.2736368751031333	-2.2736368751031333	S66	PMW32	55	32.57	173	1	2
-2.14065847517405	-2.14065847517405	S103	PMW32	44	31.43	176	1	2
-1.9174015948053653	-1.9174015948053653	S129	PMW32	33	32.29	193	2	1
-0.4668759959895925	-0.4668759959895925	S107	PMW32	23	30.86	193	2	1
-1.4807129365295184	-1.4807129365295184	S118	PMW32	32	31.57	189	2	2
-2.490488921188757	-2.490488921188757	S180	PMW32	52	32	172	2	2
-1.8397104044181893	-1.8397104044181893	S74	PMW32	57	32.57	171	1	2
-1.6790261429375817	-1.6790261429375817	S169	PMW32	47	32.14	178	1	2
-0.8625080642856604	-0.8625080642856604	S121	PMW32	44	31.71	178	1	2
-2.9264502613727976	-2.9264502613727976	S85	PMW32	42	31.86	181	2	2
-1.5402632180003595	-1.5402632180003595	S8	PMW32	37	32.43	190	1	1
-1.8985925090170581	-1.8985925090170581	S148	PMW32	27	31.29	192	1	1
-1.681455211084344	-1.681455211084344	S143	PMW32	55	33	176	1	2
-2.5144246865290207	-2.5144246865290207	S6	PMW32	58	31.71	164	1	1
-1.6511560955876106	-1.6511560955876106	S177	PMW32	34	31.71	188	2	2
-1.169565609169414	-1.169565609169414	S174	PMW32	23	31	194	1	2
-2.7111286135686474	-2.7111286135686474	S76	PMW32	55	32	169	2	2
-1.2011999313787252	-1.2011999313787252	S111	PMW32	36	31.57	185	1	2
2.3589632540365684	2.3589632540365684	S27	PMW32	55	31.86	168	1	2
-0.34074521199925734	-0.34074521199925734	S16	PMW32	37	30.86	179	2	1
-3.2892487959331596	-3.2892487959331596	S61	PMW32	58	31.14	160	1	2
1.8292808520367752	1.8292808520367752	S147	PMW32	32	31.71	190	1	1
-2.2578463767310955	-2.2578463767310955	S166	PMW32	37	31.29	182	1	1
-0.5162172149773707	-0.5162172149773707	S124	PMW32	64	32.14	161	1	1
-1.8719924023778503	-1.8719924023778503	S41	PMW32	61	32.86	169	1	1
-2.6088053776292104	-2.6088053776292104	S182	PMW32	43	32	181	2	2
-1.3371089135839922	-1.3371089135839922	S161	PMW32	48	31.86	175	1	2
-1.229325067102383	-1.229325067102383	S152	PMW32	47	32.29	179	1	2
-3.0976503723253237	-3.0976503723253237	S134	PMW32	56	32.43	171	1	2
0.14672227233104973	0.14672227233104973	S173	PMW32	59	31.86	164	2	1
-2.9581438728873155	-2.9581438728873155	S49	PMW32	47	32.14	178	2	2
-3.755756151054699	-3.755756151054699	S144	PMW32	57	32.43	170	2	2
-2.45038970708512	-2.45038970708512	S82	PMW32	35	32	189	1	2
-2.589289968586048	-2.589289968586048	S47	PMW32	50	32.29	176	2	1
-2.836560940449043	-2.836560940449043	S3	PMW32	51	32	173	2	2
-2.4926354140543174	-2.4926354140543174	S14	PMW32	46	32	178	2	2
-2.664039558200962	-2.664039558200962	S31	PMW32	29	32	195	2	2
-3.0675458486748393	-3.0675458486748393	S114	PMW32	50	32.43	177	2	1
-0.9690701300498841	-0.9690701300498841	S122	PMW32	30	32	194	1	1
-2.756000833135165	-2.756000833135165	S117	PMW32	54	32.14	171	2	2
-1.3419599508629183	-1.3419599508629183	S163	PMW32	39	32.29	187	1	2
-1.4479796791809783	-1.4479796791809783	S11	PMW32	40	32.29	186	1	1
-3.1762067178381197	-3.1762067178381197	S83	PMW32	53	32.29	173	1	2
-2.909124809206538	-2.909124809206538	S81	PMW32	66	32.43	161	1	1
-1.537711608686665	-1.537711608686665	S35	PMW32	42	32.14	183	1	2
-1.5923655278794677	-1.5923655278794677	S145	PMW32	34	32	190	2	2
-2.079449984080251	-2.079449984080251	S153	PMW32	37	32	187	1	2
-1.8439201888862944	-1.8439201888862944	S165	PMW32	37	32	187	1	2
-2.0535862836693286	-2.0535862836693286	S54	PMW32	59	32.14	166	1	1
-1.1446947139842507	-1.1446947139842507	S28	PMW32	29	32	195	2	2
-1.0787609370524365	-1.0787609370524365	S15	PMW32	31	32.14	194	1	1
-2.524226173676762	-2.524226173676762	S2	PMW32	53	32	171	2	2
-1.316686249059393	-1.316686249059393	S62	PMW32	27	31.71	195	2	2
-2.688864994001308	-2.688864994001308	S125	PMW32	42	33	189	1	2
-1.9535298813708049	-1.9535298813708049	S175	PMW32	57	32.14	168	2	2
1.4633955646390806	1.4633955646390806	S167	PMW32	32	31.86	191	1	1
-2.0560381276658286	-2.0560381276658286	S132	PMW32	48	32.14	177	2	2
-2.218973933218733	-2.218973933218733	S51	PMW32	34	32.29	192	1	2
-0.977400915530124	-0.977400915530124	S55	PMW32	35	32.43	192	2	2
-2.4406364364957844	-2.4406364364957844	S128	PMW32	35	32.43	192	2	2
-1.9606684498571725	-1.9606684498571725	S63	PMW32	42	32.29	184	2	2
-2.364549968906387	-2.364549968906387	S32	PMW32	35	32	189	1	1
-2.5898309871801835	-2.5898309871801835	S89	PMW32	61	32.29	165	2	1
-2.4940276216550994	-2.4940276216550994	S102	PMW32	31	31.29	188	1	2
-2.3899877734270656	-2.3899877734270656	S12	PMW32	35	32	189	2	1
-1.3655426575896752	-1.3655426575896752	S4	PMW32	34	31.86	189	2	1
-1.822057895086322	-1.822057895086322	S178	PMW32	33	31.71	189	2	1
-1.736370536556794	-1.736370536556794	S30	PMW32	45	32	179	2	2
-1.2254092211394694	-1.2254092211394694	S115	PMW32	54	32.14	171	2	2
-3.4363320402303015	-3.4363320402303015	S34	PMW32	47	32.29	179	1	1
-2.8604632465540516	-2.8604632465540516	S94	PMW32	46	32	178	1	2
-0.9422236560421209	-0.9422236560421209	S43	PMW32	35	31.86	188	1	2
-1.8287405225320232	-1.8287405225320232	S110	PMW32	38	32.14	187	1	2
-1.6487732466016625	-1.6487732466016625	S84	PMW32	49	32.14	176	2	2
-2.413491894434497	-2.413491894434497	S123	PMW32	48	32	176	1	2
-1.3725255758579462	-1.3725255758579462	S179	PMW32	63	32.43	164	2	1
-2.4399706186725454	-2.4399706186725454	S150	PMW32	45	32	179	1	1
-3.007499607506848	-3.007499607506848	S67	PMW32	40	31.86	183	1	2
-2.707149731792098	-2.707149731792098	S38	PMW32	36	32	188	1	1
-1.0667799121516341	-1.0667799121516341	S77	PMW32	37	31.57	184	2	2
-1.7956477629130476	-1.7956477629130476	S91	PMW32	40	32	184	1	2
-1.8887208589434459	-1.8887208589434459	S45	PMW32	60	32	164	1	2
-2.257001505700718	-2.257001505700718	S44	PMW32	58	32.29	168	2	1
-2.7368302584204494	-2.7368302584204494	S181	PMW32	39	32.14	186	1	2
-1.8831594683946231	-1.8831594683946231	S75	PMW32	44	32.29	182	1	2
-1.0530263559791213	-1.0530263559791213	S80	PMW32	46	31.86	177	2	2
-1.0075687756404568	-1.0075687756404568	S37	PMW32	51	32	173	1	1
-4.086057787247356	-4.086057787247356	S104	PMW36	65	36	187	1	2
-4.827883480908149	-4.827883480908149	S112	PMW36	62	36.71	195	1	1
-3.9808266636029113	-3.9808266636029113	S25	PMW36	70	36.29	184	1	1
-4.013910771460365	-4.013910771460365	S146	PMW36	79	35.71	171	2	1
-1.6238185427820153	-1.6238185427820153	S172	PMW36	70	36.14	183	2	2
-4.178398103868561	-4.178398103868561	S105	PMW36	73	37.14	187	1	1
-3.987173925166141	-3.987173925166141	S154	PMW36	91	36	161	2	1
-4.1646307467742805	-4.1646307467742805	S56	PMW36	91	36	161	1	1
-3.768403349725204	-3.768403349725204	S149	PMW36	91	36	161	1	1
-2.6420871876189778	-2.6420871876189778	S1	PMW36	73	35.43	175	1	2
-4.559319305410586	-4.559319305410586	S140	PMW36	58	36	194	2	2
-3.374242098311545	-3.374242098311545	S176	PMW36	59	35.71	191	1	1
-3.2892438541676445	-3.2892438541676445	S5	PMW36	92	36.29	162	1	1
-2.123846658689431	-2.123846658689431	S151	PMW36	87	36	165	1	1
-4.4000641974353645	-4.4000641974353645	S17	PMW36	67	36.29	187	1	2
-2.444263694139606	-2.444263694139606	S23	PMW36	81	35.86	170	2	2
-4.345915234123998	-4.345915234123998	S48	PMW36	58	36	194	1	1
-3.831464858995227	-3.831464858995227	S68	PMW36	82	36	170	1	2
-3.5803677968604135	-3.5803677968604135	S93	PMW36	78	35.71	172	2	2
-4.168559679700072	-4.168559679700072	S18	PMW36	79	36.57	177	2	1
-1.098304382920758	-1.098304382920758	S42	PMW36	62	36	190	1	2
-3.369783810635741	-3.369783810635741	S29	PMW36	91	36.14	162	1	1
-3.7629073602971084	-3.7629073602971084	S136	PMW36	95	36.57	161	1	1
-4.4419942077355525	-4.4419942077355525	S70	PMW36	70	36.14	183	1	2
-2.7859884280059624	-2.7859884280059624	S109	PMW36	68	36.14	185	2	2
-4.835486169329457	-4.835486169329457	S73	PMW36	79	36.29	175	1	2
-3.566702496000642	-3.566702496000642	S159	PMW36	79	36.86	179	2	1
-3.895432360154994	-3.895432360154994	S65	PMW36	86	36.14	167	1	1
-2.3488332849745874	-2.3488332849745874	S127	PMW36	71	36.57	185	1	1
-3.9253829459381575	-3.9253829459381575	S20	PMW36	62	36	190	2	2
-3.913759422843278	-3.913759422843278	S138	PMW36	61	36	191	1	2
-2.1830528007842873	-2.1830528007842873	S52	PMW36	75	36	177	1	2
-4.476897079060208	-4.476897079060208	S116	PMW36	83	38	183	2	1
-4.154979977277874	-4.154979977277874	S92	PMW36	69	36	183	1	2
-2.2352333899780876	-2.2352333899780876	S113	PMW36	81	35.57	168	2	2
-3.8177551611773572	-3.8177551611773572	S87	PMW36	65	35.86	186	1	2
-2.8807319650639385	-2.8807319650639385	S96	PMW36	68	35.71	182	2	2
-4.037429555588181	-4.037429555588181	S13	PMW36	84	36	168	2	2
-4.335218467481784	-4.335218467481784	S58	PMW36	54	35.57	195	2	2
-4.192695630897418	-4.192695630897418	S119	PMW36	65	36	187	1	1
-3.604249769041212	-3.604249769041212	S120	PMW36	71	35.86	180	1	1
-5.044242261053194	-5.044242261053194	S170	PMW36	63	36.14	190	1	2
-4.613515499918881	-4.613515499918881	S142	PMW36	70	36	182	1	2
-4.826139317187588	-4.826139317187588	S97	PMW36	70	36.43	185	2	1
-4.448522052427657	-4.448522052427657	S26	PMW36	82	36.29	172	1	1
-3.6473974288900686	-3.6473974288900686	S46	PMW36	72	36	180	1	2
-4.012187736391617	-4.012187736391617	S90	PMW36	67	35.43	181	1	2
-3.7583034968355578	-3.7583034968355578	S158	PMW36	80	36.57	176	1	2
-0.583411792671948	-0.583411792671948	S53	PMW36	80	36.57	176	1	2
-4.841232141275299	-4.841232141275299	S24	PMW36	73	36.71	184	1	1
-4.165877811498914	-4.165877811498914	S135	PMW36	83	35.86	168	1	1
-3.165110784560506	-3.165110784560506	S50	PMW36	85	36.14	168	1	1
-2.2110567118399156	-2.2110567118399156	S39	PMW36	78	36	174	2	2
-3.3687463893108425	-3.3687463893108425	S36	PMW36	81	35.71	169	2	1
-3.872103179639612	-3.872103179639612	S156	PMW36	92	36.14	161	2	1
-3.2747065573980723	-3.2747065573980723	S171	PMW36	92	36.14	161	2	1
-3.4652016230561036	-3.4652016230561036	S33	PMW36	97	36.43	158	2	1
-3.849597307862528	-3.849597307862528	S86	PMW36	58	36	194	2	2
-4.520369505587405	-4.520369505587405	S99	PMW36	85	37	174	2	2
-3.4969958988380596	-3.4969958988380596	S40	PMW36	58	36.14	195	2	2
0.36446352302983565	0.36446352302983565	S168	PMW36	78	36.29	176	1	2
-2.072518373934923	-2.072518373934923	S22	PMW36	72	35.86	179	1	2
-2.0085230135342544	-2.0085230135342544	S64	PMW36	67	36	185	2	2
-2.133983308942214	-2.133983308942214	S137	PMW36	65	36.14	188	1	2
3.3765396944825854	3.3765396944825854	S69	PMW36	67	36.86	191	2	2
-3.7678955869074042	-3.7678955869074042	S118	PMW36	63	36	189	2	2
-3.2266841777148074	-3.2266841777148074	S74	PMW36	80	35.86	171	1	2
-3.473301930360418	-3.473301930360418	S169	PMW36	75	36.14	178	1	2
-3.5002390607861984	-3.5002390607861984	S121	PMW36	75	36.14	178	1	2
-3.4617782783465842	-3.4617782783465842	S85	PMW36	69	35.71	181	2	2
-2.021644803270204	-2.021644803270204	S8	PMW36	62	36	190	1	1
-3.0889431050146636	-3.0889431050146636	S148	PMW36	62	36.29	192	1	1
-4.08957252416978	-4.08957252416978	S162	PMW36	72	35.43	176	2	1
-1.8374142981950148	-1.8374142981950148	S143	PMW36	86	37.43	176	1	2
-1.7440017496271403	-1.7440017496271403	S177	PMW36	66	36.29	188	2	2
-3.9048725282583976	-3.9048725282583976	S76	PMW36	81	35.71	169	2	2
-0.43692299522983236	-0.43692299522983236	S111	PMW36	64	35.57	185	1	2
-2.064185755243328	-2.064185755243328	S27	PMW36	89	36.71	168	1	2
-2.4602638615235386	-2.4602638615235386	S98	PMW36	78	36.43	177	1	1
-2.0835993940172277	-2.0835993940172277	S16	PMW36	67	35.14	179	2	1
-3.1802276790019186	-3.1802276790019186	S61	PMW36	90	35.71	160	1	2
-3.0661323310896917	-3.0661323310896917	S124	PMW36	93	36.29	161	1	1
-2.8057836245375145	-2.8057836245375145	S41	PMW36	84	36.14	169	1	1
-3.268336282435406	-3.268336282435406	S182	PMW36	75	36.57	181	2	2
-3.828732011913339	-3.828732011913339	S161	PMW36	85	37.14	175	1	2
-3.320285500852537	-3.320285500852537	S72	PMW36	70	35.71	180	2	2
-3.8923526759350113	-3.8923526759350113	S152	PMW36	81	37.14	179	1	2
-3.54528229035902	-3.54528229035902	S134	PMW36	75	35.14	171	1	2
-4.185942853032147	-4.185942853032147	S49	PMW36	74	36	178	2	2
-3.1965984873057853	-3.1965984873057853	S144	PMW36	86	36.57	170	2	2
-3.8195023429808104	-3.8195023429808104	S82	PMW36	63	36	189	1	2
-2.8158181558083464	-2.8158181558083464	S47	PMW36	78	36.29	176	2	1
-3.658012601302499	-3.658012601302499	S3	PMW36	79	36	173	2	2
-0.6851571882601286	-0.6851571882601286	S14	PMW36	77	36.43	178	2	2
-3.8306925199972492	-3.8306925199972492	S108	PMW36	83	36	169	2	2
-3.8031724497912056	-3.8031724497912056	S114	PMW36	76	36.14	177	2	1
-4.24490232655973	-4.24490232655973	S122	PMW36	56	35.71	194	1	1
-4.253114802653688	-4.253114802653688	S117	PMW36	83	36.29	171	2	2
-3.902689084430446	-3.902689084430446	S163	PMW36	69	36.57	187	1	2
-4.387816136716909	-4.387816136716909	S11	PMW36	68	36.29	186	1	1
-3.7765094544911793	-3.7765094544911793	S83	PMW36	82	36.43	173	1	2
-3.5054969749272815	-3.5054969749272815	S81	PMW36	92	36.14	161	1	1
-3.9934716489841047	-3.9934716489841047	S126	PMW36	93	36.43	162	2	1
-3.6244461393028016	-3.6244461393028016	S35	PMW36	71	36.29	183	1	2
-4.0696565147055654	-4.0696565147055654	S145	PMW36	62	36	190	2	2
-2.18169991452957	-2.18169991452957	S54	PMW36	85	35.86	166	1	1
-2.2227415009481866	-2.2227415009481866	S28	PMW36	57	36	195	2	2
-3.4043937548965046	-3.4043937548965046	S15	PMW36	58	36	194	1	1
-3.9355215188626347	-3.9355215188626347	S62	PMW36	57	36	195	2	2
-2.306970208909996	-2.306970208909996	S125	PMW36	66	36.43	189	1	2
-4.021165170324862	-4.021165170324862	S175	PMW36	85	36.14	168	2	2
-2.4347333953228945	-2.4347333953228945	S167	PMW36	61	36	191	1	1
-1.7692547535053014	-1.7692547535053014	S132	PMW36	76	36.14	177	2	2
-3.739045206890729	-3.739045206890729	S51	PMW36	63	36.43	192	1	2
-2.4384162510826912	-2.4384162510826912	S55	PMW36	62	36.29	192	2	2
-2.4437678676994365	-2.4437678676994365	S128	PMW36	59	35.86	192	2	2
-2.8382301049141527	-2.8382301049141527	S63	PMW36	69	36.14	184	2	2
-3.630402624805536	-3.630402624805536	S32	PMW36	62	35.86	189	1	1
-2.752241419099216	-2.752241419099216	S89	PMW36	90	36.43	165	2	1
-3.78611185509776	-3.78611185509776	S102	PMW36	62	35.71	188	1	2
-2.422460615709174	-2.422460615709174	S4	PMW36	62	35.86	189	2	1
-3.9834909438664803	-3.9834909438664803	S178	PMW36	62	35.86	189	2	1
-3.421687845666899	-3.421687845666899	S133	PMW36	74	36.14	179	2	2
-3.4989500141086176	-3.4989500141086176	S30	PMW36	73	36	179	2	2
-3.7648919850913827	-3.7648919850913827	S115	PMW36	85	36.57	171	2	2
-3.8918737085504547	-3.8918737085504547	S34	PMW36	74	36.14	179	1	1
-4.31268465893881	-4.31268465893881	S94	PMW36	78	36.57	178	1	2
-2.4462136110217663	-2.4462136110217663	S43	PMW36	64	36	188	1	2
-4.053931953593938	-4.053931953593938	S110	PMW36	67	36.29	187	1	2
-4.01493530138128	-4.01493530138128	S84	PMW36	76	36	176	2	2
-3.960050360772636	-3.960050360772636	S123	PMW36	76	36	176	1	2
-4.307240644235492	-4.307240644235492	S179	PMW36	86	35.71	164	2	1
-3.867035972589282	-3.867035972589282	S67	PMW36	67	35.71	183	1	2
-3.980637779958887	-3.980637779958887	S38	PMW36	68	36.57	188	1	1
-4.004564292989521	-4.004564292989521	S77	PMW36	69	36.14	184	2	2
-3.918389629812044	-3.918389629812044	S91	PMW36	70	36.29	184	1	2
-3.9001636795444035	-3.9001636795444035	S45	PMW36	88	36	164	1	2
-3.27988800511026	-3.27988800511026	S44	PMW36	86	36.29	168	2	1
-3.938225522098176	-3.938225522098176	S181	PMW36	66	36	186	1	2
-4.1315174609673875	-4.1315174609673875	S75	PMW36	69	35.86	182	1	2
-3.4147777647120123	-3.4147777647120123	S80	PMW36	77	36.29	177	2	2
-4.089341990631546	-4.089341990631546	S37	PMW36	81	36.29	173	1	1
-4.493032358718727	-4.493032358718727	S60	PMW36	96	36.57	160	1	1
-4.896094429567931	-4.896094429567931	S112	PMW40	104	42.71	195	1	1
-4.166397332515867	-4.166397332515867	S146	PMW40	108	39.86	171	2	1
-2.104233241086543	-2.104233241086543	S172	PMW40	96	39.86	183	2	2
-4.515871363690852	-4.515871363690852	S105	PMW40	93	40	187	1	1
-4.698039115362073	-4.698039115362073	S57	PMW40	141	44.29	169	1	2
-4.636020870016779	-4.636020870016779	S154	PMW40	124	40.71	161	2	1
-4.721339647292227	-4.721339647292227	S56	PMW40	124	40.71	161	1	1
-4.338197701789001	-4.338197701789001	S149	PMW40	133	42	161	1	1
-4.79438958646111	-4.79438958646111	S140	PMW40	84	39.71	194	2	2
-4.628110437583759	-4.628110437583759	S176	PMW40	104	42.14	191	1	1
-4.072789402176831	-4.072789402176831	S5	PMW40	129	41.57	162	1	1
-4.987710020090775	-4.987710020090775	S17	PMW40	89	39.43	187	1	2
-4.429565106147868	-4.429565106147868	S23	PMW40	113	40.43	170	2	2
-4.527609228996946	-4.527609228996946	S48	PMW40	96	41.43	194	1	1
-3.0197338902186854	-3.0197338902186854	S68	PMW40	105	39.29	170	1	2
-4.592348235074679	-4.592348235074679	S160	PMW40	126	42	168	1	2
-4.755101863487802	-4.755101863487802	S18	PMW40	108	40.71	177	2	1
-3.5744315891992966	-3.5744315891992966	S29	PMW40	119	40.14	162	1	1
-4.200665943809092	-4.200665943809092	S136	PMW40	120	40.14	161	1	1
-4.544589914729158	-4.544589914729158	S70	PMW40	91	39.14	183	1	2
-3.6288516899400087	-3.6288516899400087	S88	PMW40	116	42.71	183	1	2
-4.594524635731499	-4.594524635731499	S65	PMW40	124	41.57	167	1	1
-3.867931337716603	-3.867931337716603	S20	PMW40	85	39.29	190	2	2
-3.82450139506806	-3.82450139506806	S138	PMW40	71	37.43	191	1	2
-4.3595043523552555	-4.3595043523552555	S52	PMW40	96	39	177	1	2
-4.615992584812474	-4.615992584812474	S116	PMW40	102	40.71	183	2	1
-3.599639373441797	-3.599639373441797	S113	PMW40	112	40	168	2	2
-4.042703288872735	-4.042703288872735	S87	PMW40	91	39.57	186	1	2
-4.088031261360797	-4.088031261360797	S13	PMW40	121	41.29	168	2	2
-4.678305901283595	-4.678305901283595	S58	PMW40	104	42.71	195	2	2
-4.67770289856932	-4.67770289856932	S142	PMW40	109	41.57	182	1	2
-4.769797248723794	-4.769797248723794	S97	PMW40	99	40.57	185	2	1
-4.7840049942211476	-4.7840049942211476	S26	PMW40	114	40.86	172	1	1
-4.826322900683383	-4.826322900683383	S46	PMW40	99	39.86	180	1	2
-2.8137352491220624	-2.8137352491220624	S90	PMW40	104	40.71	181	1	2
-4.603183377793924	-4.603183377793924	S158	PMW40	108	40.57	176	1	2
-4.535604830722772	-4.535604830722772	S53	PMW40	104	40	176	1	2
-4.9511263003385455	-4.9511263003385455	S24	PMW40	108	41.71	184	1	1
-4.728304317244994	-4.728304317244994	S135	PMW40	118	40.86	168	1	1
-4.53483039690231	-4.53483039690231	S50	PMW40	118	40.86	168	1	1
-4.762596618752568	-4.762596618752568	S39	PMW40	112	40.86	174	2	2
-4.899000367816576	-4.899000367816576	S36	PMW40	113	40.29	169	2	1
-4.866401687052445	-4.866401687052445	S130	PMW40	122	40.29	160	1	1
-4.351973126972952	-4.351973126972952	S156	PMW40	120	40.14	161	2	1
-4.224029498603336	-4.224029498603336	S171	PMW40	120	40.14	161	2	1
-4.097935187442147	-4.097935187442147	S33	PMW40	122	40	158	2	1
-3.9041757449522314	-3.9041757449522314	S86	PMW40	86	40	194	2	2
-4.916120010197464	-4.916120010197464	S99	PMW40	104	39.71	174	2	2
-4.134760563484171	-4.134760563484171	S7	PMW40	86	39.29	189	2	1
-4.6642051116944	-4.6642051116944	S155	PMW40	100	40.71	185	1	2
-4.453024844872729	-4.453024844872729	S157	PMW40	120	42	174	2	2
-2.6765154153082613	-2.6765154153082613	S131	PMW40	123	41.57	168	2	1
-4.511879483489288	-4.511879483489288	S19	PMW40	107	42.86	193	1	1
-4.561553753591637	-4.561553753591637	S22	PMW40	114	41.86	179	1	2
-1.882034244651885	-1.882034244651885	S137	PMW40	93	40.14	188	1	2
-4.783683106887349	-4.783683106887349	S71	PMW40	97	39.71	181	1	2
-4.799713867238593	-4.799713867238593	S10	PMW40	96	40.14	185	2	2
-4.192487816375072	-4.192487816375072	S164	PMW40	103	41.14	185	1	1
-3.300101249260623	-3.300101249260623	S66	PMW40	108	40.14	173	1	2
-4.627359826978685	-4.627359826978685	S103	PMW40	75	35.86	176	1	2
-4.453833614862065	-4.453833614862065	S129	PMW40	75	38.29	193	2	1
-4.845044763327472	-4.845044763327472	S180	PMW40	109	40.14	172	2	2
-4.316331886282901	-4.316331886282901	S74	PMW40	102	39	171	1	2
-3.6138841674055038	-3.6138841674055038	S169	PMW40	97	39.29	178	1	2
-3.6870837992220973	-3.6870837992220973	S121	PMW40	97	39.29	178	1	2
-5.199705941559076	-5.199705941559076	S85	PMW40	97	39.71	181	2	2
-2.2042000000858795	-2.2042000000858795	S8	PMW40	86	39.43	190	1	1
-5.168030117385413	-5.168030117385413	S148	PMW40	89	40.14	192	1	1
-4.484386464348365	-4.484386464348365	S143	PMW40	105	40.14	176	1	2
-1.6553196162151083	-1.6553196162151083	S177	PMW40	92	40	188	2	2
-5.207684019153588	-5.207684019153588	S111	PMW40	84	38.43	185	1	2
-3.723951358014173	-3.723951358014173	S27	PMW40	116	40.57	168	1	2
-4.555449102638152	-4.555449102638152	S98	PMW40	97	39.14	177	1	1
-4.805406841973163	-4.805406841973163	S16	PMW40	101	40	179	2	1
-4.861882328462732	-4.861882328462732	S166	PMW40	100	40.29	182	1	1
-0.631489642510997	-0.631489642510997	S124	PMW40	123	40.57	161	1	1
-4.069291749929466	-4.069291749929466	S161	PMW40	114	41.29	175	1	2
-5.074746131746066	-5.074746131746066	S144	PMW40	115	40.71	170	2	2
-3.6207804272234605	-3.6207804272234605	S82	PMW40	99	41.14	189	1	2
-4.096854645698599	-4.096854645698599	S47	PMW40	107	40.43	176	2	1
-3.784727831701415	-3.784727831701415	S3	PMW40	107	40	173	2	2
-4.83213019627291	-4.83213019627291	S14	PMW40	146	46.29	178	2	2
-4.283403900523805	-4.283403900523805	S108	PMW40	113	40.29	169	2	2
-4.771762062077745	-4.771762062077745	S31	PMW40	93	41.14	195	2	2
-4.528816801969617	-4.528816801969617	S114	PMW40	112	41.29	177	2	1
-5.115665859513284	-5.115665859513284	S122	PMW40	86	40	194	1	1
-4.762468045236391	-4.762468045236391	S117	PMW40	111	40.29	171	2	2
-4.371459625346089	-4.371459625346089	S163	PMW40	103	41.43	187	1	2
-4.700208588930304	-4.700208588930304	S11	PMW40	97	40.43	186	1	1
-4.660320008281875	-4.660320008281875	S83	PMW40	114	41	173	1	2
-3.789531803632515	-3.789531803632515	S81	PMW40	112	39	161	1	1
-4.445335285803289	-4.445335285803289	S126	PMW40	120	40.29	162	2	1
-4.338348562168877	-4.338348562168877	S35	PMW40	100	40.43	183	1	2
-3.677992388155485	-3.677992388155485	S145	PMW40	98	41.14	190	2	2
-3.935492202432273	-3.935492202432273	S54	PMW40	117	40.43	166	1	1
-3.6296068841129183	-3.6296068841129183	S28	PMW40	85	40	195	2	2
-4.31306746269512	-4.31306746269512	S15	PMW40	86	40	194	1	1
-4.804896077809502	-4.804896077809502	S2	PMW40	116	41	171	2	2
-4.163942826606727	-4.163942826606727	S62	PMW40	83	39.71	195	2	2
-4.962997141852378	-4.962997141852378	S125	PMW40	99	41.14	189	1	2
-4.550238083181865	-4.550238083181865	S175	PMW40	121	41.29	168	2	2
-1.6901352014159419	-1.6901352014159419	S167	PMW40	91	40.29	191	1	1
-4.719997300182458	-4.719997300182458	S132	PMW40	115	41.71	177	2	2
-4.427793970753962	-4.427793970753962	S51	PMW40	93	40.71	192	1	2
-4.720920009798791	-4.720920009798791	S55	PMW40	93	40.71	192	2	2
-4.795200494332912	-4.795200494332912	S128	PMW40	93	40.71	192	2	2
-3.2827098982767935	-3.2827098982767935	S63	PMW40	100	40.57	184	2	2
-5.03383883271786	-5.03383883271786	S32	PMW40	96	40.71	189	1	1
-2.8183382220006687	-2.8183382220006687	S89	PMW40	120	40.71	165	2	1
-5.0836248243826	-5.0836248243826	S102	PMW40	97	40.71	188	1	2
-4.563133261050945	-4.563133261050945	S4	PMW40	96	40.71	189	2	1
-4.739141892145584	-4.739141892145584	S178	PMW40	96	40.71	189	2	1
-5.165734064858569	-5.165734064858569	S133	PMW40	108	41	179	2	2
-4.954887828070419	-4.954887828070419	S30	PMW40	108	41	179	2	2
-3.864643624701983	-3.864643624701983	S115	PMW40	114	40.71	171	2	2
-4.731783775339032	-4.731783775339032	S34	PMW40	108	41	179	1	1
-4.263669639261822	-4.263669639261822	S94	PMW40	114	41.71	178	1	2
-4.614621493596253	-4.614621493596253	S43	PMW40	97	40.71	188	1	2
-3.3224131239491963	-3.3224131239491963	S110	PMW40	98	40.71	187	1	2
-4.900304161622822	-4.900304161622822	S84	PMW40	113	41.29	176	2	2
-4.700997373085997	-4.700997373085997	S123	PMW40	113	41.29	176	1	2
-3.2723165194380246	-3.2723165194380246	S179	PMW40	114	39.71	164	2	1
-4.855434119237469	-4.855434119237469	S150	PMW40	110	41.29	179	1	1
-4.856655331903809	-4.856655331903809	S67	PMW40	117	42.86	183	1	2
-4.7199240878216475	-4.7199240878216475	S38	PMW40	100	41.14	188	1	1
-5.191599410627752	-5.191599410627752	S77	PMW40	119	43.29	184	2	2
-4.84196489261082	-4.84196489261082	S91	PMW40	119	43.29	184	1	2
-4.642403141515704	-4.642403141515704	S45	PMW40	118	40.29	164	1	2
-3.381366616256979	-3.381366616256979	S44	PMW40	112	40	168	2	1
-4.387638105910623	-4.387638105910623	S181	PMW40	95	40.14	186	1	2
-4.708561407977362	-4.708561407977362	S75	PMW40	103	40.71	182	1	2
-3.845395147830111	-3.845395147830111	S80	PMW40	108	40.71	177	2	2
